# Supplementary material for: Genetic diversity and ancestry of the Khmuic-speaking ethnic groups in Thailand: a genome-wide perspective
Source: Sci Rep. 2023 Sep 21;13:15710. doi: 10.1038/s41598-023-43060-7 (PMC10514191; doi:10.1038/s41598-023-43060-7)
Supplement: Supplementary file 2 — Supplementary Tables. [file 41598_2023_43060_MOESM2_ESM.xlsx]

## Sheet: Sup Table 1
Supplementary table 1 General information concerning populations and samples studied
No.	Code	Populations	Region	Country	Type of sample	Period	Language family	Group	Reference
1	RKU102	Khamu1	SEA	Thailand	modern	Present	Austroasiatic	Khamu	This study
2	RKU104	Khamu1	SEA	Thailand	modern	Present	Austroasiatic	Khamu	This study
3	RKU105	Khamu1	SEA	Thailand	modern	Present	Austroasiatic	Khamu	This study
4	RKU106	Khamu1	SEA	Thailand	modern	Present	Austroasiatic	Khamu	This study
5	RKU107	Khamu1	SEA	Thailand	modern	Present	Austroasiatic	Khamu	This study
6	RKU108	Khamu1	SEA	Thailand	modern	Present	Austroasiatic	Khamu	This study
7	RKU110	Khamu1	SEA	Thailand	modern	Present	Austroasiatic	Khamu	This study
8	RKU111	Khamu1	SEA	Thailand	modern	Present	Austroasiatic	Khamu	This study
9	RKU113	Khamu1	SEA	Thailand	modern	Present	Austroasiatic	Khamu	This study
10	RKU115	Khamu1	SEA	Thailand	modern	Present	Austroasiatic	Khamu	This study
11	RKU117	Khamu1	SEA	Thailand	modern	Present	Austroasiatic	Khamu	This study
12	RKU119	Khamu1	SEA	Thailand	modern	Present	Austroasiatic	Khamu	This study
13	RKU121	Khamu1	SEA	Thailand	modern	Present	Austroasiatic	Khamu	This study
14	RKU123	Khamu1	SEA	Thailand	modern	Present	Austroasiatic	Khamu	This study
15	RKU125	Khamu1	SEA	Thailand	modern	Present	Austroasiatic	Khamu	This study
16	RKU127	Khamu1	SEA	Thailand	modern	Present	Austroasiatic	Khamu	This study
17	RKU129	Khamu1	SEA	Thailand	modern	Present	Austroasiatic	Khamu	This study
18	RKU201	Khamu2	SEA	Thailand	modern	Present	Austroasiatic	Khamu	This study
19	RKU202	Khamu2	SEA	Thailand	modern	Present	Austroasiatic	Khamu	This study
20	RKU203	Khamu2	SEA	Thailand	modern	Present	Austroasiatic	Khamu	This study
21	RKU206	Khamu2	SEA	Thailand	modern	Present	Austroasiatic	Khamu	This study
22	RKU207	Khamu2	SEA	Thailand	modern	Present	Austroasiatic	Khamu	This study
23	RKU208	Khamu2	SEA	Thailand	modern	Present	Austroasiatic	Khamu	This study
24	RKU209	Khamu2	SEA	Thailand	modern	Present	Austroasiatic	Khamu	This study
25	RKU210	Khamu2	SEA	Thailand	modern	Present	Austroasiatic	Khamu	This study
26	RKU211	Khamu2	SEA	Thailand	modern	Present	Austroasiatic	Khamu	This study
27	RKU213	Khamu2	SEA	Thailand	modern	Present	Austroasiatic	Khamu	This study
28	RKU214	Khamu2	SEA	Thailand	modern	Present	Austroasiatic	Khamu	This study
29	RKU215	Khamu2	SEA	Thailand	modern	Present	Austroasiatic	Khamu	This study
30	RKU216	Khamu2	SEA	Thailand	modern	Present	Austroasiatic	Khamu	This study
31	RKU218	Khamu2	SEA	Thailand	modern	Present	Austroasiatic	Khamu	This study
32	RKU222	Khamu2	SEA	Thailand	modern	Present	Austroasiatic	Khamu	This study
33	RKU224	Khamu2	SEA	Thailand	modern	Present	Austroasiatic	Khamu	This study
34	RKU302	Khamu3	SEA	Thailand	modern	Present	Austroasiatic	Khamu	This study
35	RKU303	Khamu3	SEA	Thailand	modern	Present	Austroasiatic	Khamu	This study
36	RKU304	Khamu3	SEA	Thailand	modern	Present	Austroasiatic	Khamu	This study
37	RKU306	Khamu3	SEA	Thailand	modern	Present	Austroasiatic	Khamu	This study
38	RKU307	Khamu3	SEA	Thailand	modern	Present	Austroasiatic	Khamu	This study
39	RKU308	Khamu3	SEA	Thailand	modern	Present	Austroasiatic	Khamu	This study
40	RKU309	Khamu3	SEA	Thailand	modern	Present	Austroasiatic	Khamu	This study
41	RKU310	Khamu3	SEA	Thailand	modern	Present	Austroasiatic	Khamu	This study
42	RKU311	Khamu3	SEA	Thailand	modern	Present	Austroasiatic	Khamu	This study
43	RKU312	Khamu3	SEA	Thailand	modern	Present	Austroasiatic	Khamu	This study
44	RKU313	Khamu3	SEA	Thailand	modern	Present	Austroasiatic	Khamu	This study
45	RKU316	Khamu3	SEA	Thailand	modern	Present	Austroasiatic	Khamu	This study
46	RKU318	Khamu3	SEA	Thailand	modern	Present	Austroasiatic	Khamu	This study
47	RKU320	Khamu3	SEA	Thailand	modern	Present	Austroasiatic	Khamu	This study
48	RKU322	Khamu3	SEA	Thailand	modern	Present	Austroasiatic	Khamu	This study
49	RKU324	Khamu3	SEA	Thailand	modern	Present	Austroasiatic	Khamu	This study
50	RKU326	Khamu3	SEA	Thailand	modern	Present	Austroasiatic	Khamu	This study
51	RKU328	Khamu3	SEA	Thailand	modern	Present	Austroasiatic	Khamu	This study
52	RKU330	Khamu3	SEA	Thailand	modern	Present	Austroasiatic	Khamu	This study
53	RKU334	Khamu3	SEA	Thailand	modern	Present	Austroasiatic	Khamu	This study
54	RKU336	Khamu3	SEA	Thailand	modern	Present	Austroasiatic	Khamu	This study
55	RLA102	Lua1	SEA	Thailand	modern	Present	Austroasiatic	Lua	This study
56	RLA103	Lua1	SEA	Thailand	modern	Present	Austroasiatic	Lua	This study
57	RLA107	Lua1	SEA	Thailand	modern	Present	Austroasiatic	Lua	This study
58	RLA108	Lua1	SEA	Thailand	modern	Present	Austroasiatic	Lua	This study
59	RLA109	Lua1	SEA	Thailand	modern	Present	Austroasiatic	Lua	This study
60	RLA111	Lua1	SEA	Thailand	modern	Present	Austroasiatic	Lua	This study
61	RLA113	Lua1	SEA	Thailand	modern	Present	Austroasiatic	Lua	This study
62	RLA115	Lua1	SEA	Thailand	modern	Present	Austroasiatic	Lua	This study
63	RLA118	Lua1	SEA	Thailand	modern	Present	Austroasiatic	Lua	This study
64	RLA122	Lua1	SEA	Thailand	modern	Present	Austroasiatic	Lua	This study
65	RLA124	Lua1	SEA	Thailand	modern	Present	Austroasiatic	Lua	This study
66	RLA126	Lua1	SEA	Thailand	modern	Present	Austroasiatic	Lua	This study
67	RLA130	Lua1	SEA	Thailand	modern	Present	Austroasiatic	Lua	This study
68	RLA202	Lua2	SEA	Thailand	modern	Present	Austroasiatic	Lua	This study
69	RLA204	Lua2	SEA	Thailand	modern	Present	Austroasiatic	Lua	This study
70	RLA206	Lua2	SEA	Thailand	modern	Present	Austroasiatic	Lua	This study
71	RLA207	Lua2	SEA	Thailand	modern	Present	Austroasiatic	Lua	This study
72	RLA208	Lua2	SEA	Thailand	modern	Present	Austroasiatic	Lua	This study
73	RLA209	Lua2	SEA	Thailand	modern	Present	Austroasiatic	Lua	This study
74	RLA210	Lua2	SEA	Thailand	modern	Present	Austroasiatic	Lua	This study
75	RLA211	Lua2	SEA	Thailand	modern	Present	Austroasiatic	Lua	This study
76	RLA213	Lua2	SEA	Thailand	modern	Present	Austroasiatic	Lua	This study
77	RLA214	Lua2	SEA	Thailand	modern	Present	Austroasiatic	Lua	This study
78	RLA215	Lua2	SEA	Thailand	modern	Present	Austroasiatic	Lua	This study
79	RLA220	Lua2	SEA	Thailand	modern	Present	Austroasiatic	Lua	This study
80	RLA222	Lua2	SEA	Thailand	modern	Present	Austroasiatic	Lua	This study
81	RLA226	Lua2	SEA	Thailand	modern	Present	Austroasiatic	Lua	This study
82	BTA105	BlackTai	SEA	Thailand	modern	Present	Tai-Kadai	NE_TK	Kutanan et al., 2021
83	BTA107	BlackTai	SEA	Thailand	modern	Present	Tai-Kadai	NE_TK	Kutanan et al., 2021
84	BTA111	BlackTai	SEA	Thailand	modern	Present	Tai-Kadai	NE_TK	Kutanan et al., 2021
85	BTA113	BlackTai	SEA	Thailand	modern	Present	Tai-Kadai	NE_TK	Kutanan et al., 2021
86	BTA115	BlackTai	SEA	Thailand	modern	Present	Tai-Kadai	NE_TK	Kutanan et al., 2021
87	BTA101	BlackTai	SEA	Thailand	modern	Present	Tai-Kadai	NE_TK	Kutanan et al., 2021
88	BTA117	BlackTai	SEA	Thailand	modern	Present	Tai-Kadai	NE_TK	Kutanan et al., 2021
89	BTA103	BlackTai	SEA	Thailand	modern	Present	Tai-Kadai	NE_TK	Kutanan et al., 2021
90	BTA119	BlackTai	SEA	Thailand	modern	Present	Tai-Kadai	NE_TK	Kutanan et al., 2021
91	PP101	Blang	SEA	Thailand	modern	Present	Austroasiatic	Paluangic	Kutanan et al., 2021
92	PP103	Blang	SEA	Thailand	modern	Present	Austroasiatic	Paluangic	Kutanan et al., 2021
93	PP257	Blang	SEA	Thailand	modern	Present	Austroasiatic	Paluangic	Kutanan et al., 2021
94	PP259	Blang	SEA	Thailand	modern	Present	Austroasiatic	Paluangic	Kutanan et al., 2021
95	PP109	Blang	SEA	Thailand	modern	Present	Austroasiatic	Paluangic	Kutanan et al., 2021
96	PP263	Blang	SEA	Thailand	modern	Present	Austroasiatic	Paluangic	Kutanan et al., 2021
97	PP119	Blang	SEA	Thailand	modern	Present	Austroasiatic	Paluangic	Kutanan et al., 2021
98	PP265	Blang	SEA	Thailand	modern	Present	Austroasiatic	Paluangic	Kutanan et al., 2021
99	PP211	Blang	SEA	Thailand	modern	Present	Austroasiatic	Paluangic	Kutanan et al., 2021
100	BRU115	Bru	SEA	Thailand	modern	Present	Austroasiatic	Katuic	Kutanan et al., 2021
101	BRU101	Bru	SEA	Thailand	modern	Present	Austroasiatic	Katuic	Kutanan et al., 2021
102	BRU117	Bru	SEA	Thailand	modern	Present	Austroasiatic	Katuic	Kutanan et al., 2021
103	BRU119	Bru	SEA	Thailand	modern	Present	Austroasiatic	Katuic	Kutanan et al., 2021
104	BRU121	Bru	SEA	Thailand	modern	Present	Austroasiatic	Katuic	Kutanan et al., 2021
105	BRU107	Bru	SEA	Thailand	modern	Present	Austroasiatic	Katuic	Kutanan et al., 2021
106	BRU123	Bru	SEA	Thailand	modern	Present	Austroasiatic	Katuic	Kutanan et al., 2021
107	BRU109	Bru	SEA	Thailand	modern	Present	Austroasiatic	Katuic	Kutanan et al., 2021
108	BRU125	Bru	SEA	Thailand	modern	Present	Austroasiatic	Katuic	Kutanan et al., 2021
109	BRU127	Bru	SEA	Thailand	modern	Present	Austroasiatic	Katuic	Kutanan et al., 2021
110	BRU113	Bru	SEA	Thailand	modern	Present	Austroasiatic	Katuic	Kutanan et al., 2021
111	BRU129	Bru	SEA	Thailand	modern	Present	Austroasiatic	Katuic	Kutanan et al., 2021
112	CT211	CentralThai	SEA	Thailand	modern	Present	Tai-Kadai	C_TK	Kutanan et al., 2021
113	CT307	CentralThai	SEA	Thailand	modern	Present	Tai-Kadai	C_TK	Kutanan et al., 2021
114	CT213	CentralThai	SEA	Thailand	modern	Present	Tai-Kadai	C_TK	Kutanan et al., 2021
115	CT309	CentralThai	SEA	Thailand	modern	Present	Tai-Kadai	C_TK	Kutanan et al., 2021
116	CT215	CentralThai	SEA	Thailand	modern	Present	Tai-Kadai	C_TK	Kutanan et al., 2021
117	CT311	CentralThai	SEA	Thailand	modern	Present	Tai-Kadai	C_TK	Kutanan et al., 2021
118	CT201	CentralThai	SEA	Thailand	modern	Present	Tai-Kadai	C_TK	Kutanan et al., 2021
119	CT217	CentralThai	SEA	Thailand	modern	Present	Tai-Kadai	C_TK	Kutanan et al., 2021
120	CT313	CentralThai	SEA	Thailand	modern	Present	Tai-Kadai	C_TK	Kutanan et al., 2021
121	CT203	CentralThai	SEA	Thailand	modern	Present	Tai-Kadai	C_TK	Kutanan et al., 2021
122	CT219	CentralThai	SEA	Thailand	modern	Present	Tai-Kadai	C_TK	Kutanan et al., 2021
123	CT315	CentralThai	SEA	Thailand	modern	Present	Tai-Kadai	C_TK	Kutanan et al., 2021
124	CT205	CentralThai	SEA	Thailand	modern	Present	Tai-Kadai	C_TK	Kutanan et al., 2021
125	CT301	CentralThai	SEA	Thailand	modern	Present	Tai-Kadai	C_TK	Kutanan et al., 2021
126	CT317	CentralThai	SEA	Thailand	modern	Present	Tai-Kadai	C_TK	Kutanan et al., 2021
127	CT207	CentralThai	SEA	Thailand	modern	Present	Tai-Kadai	C_TK	Kutanan et al., 2021
128	CT303	CentralThai	SEA	Thailand	modern	Present	Tai-Kadai	C_TK	Kutanan et al., 2021
129	CT319	CentralThai	SEA	Thailand	modern	Present	Tai-Kadai	C_TK	Kutanan et al., 2021
130	CT209	CentralThai	SEA	Thailand	modern	Present	Tai-Kadai	C_TK	Kutanan et al., 2021
131	CT305	CentralThai	SEA	Thailand	modern	Present	Tai-Kadai	C_TK	Kutanan et al., 2021
132	HM406	HmongDaw	SEA	Thailand	modern	Present	Hmong-Mien	Hmong	Kutanan et al., 2021
133	HM404	HmongDaw	SEA	Thailand	modern	Present	Hmong-Mien	Hmong	Kutanan et al., 2021
134	HM401	HmongDaw	SEA	Thailand	modern	Present	Hmong-Mien	Hmong	Kutanan et al., 2021
135	HM403	HmongDaw	SEA	Thailand	modern	Present	Hmong-Mien	Hmong	Kutanan et al., 2021
136	HM405	HmongDaw	SEA	Thailand	modern	Present	Hmong-Mien	Hmong	Kutanan et al., 2021
137	HM407	HmongDaw	SEA	Thailand	modern	Present	Hmong-Mien	Hmong	Kutanan et al., 2021
138	HM409	HmongDaw	SEA	Thailand	modern	Present	Hmong-Mien	Hmong	Kutanan et al., 2021
139	HM413	HmongDaw	SEA	Thailand	modern	Present	Hmong-Mien	Hmong	Kutanan et al., 2021
140	HM415	HmongDaw	SEA	Thailand	modern	Present	Hmong-Mien	Hmong	Kutanan et al., 2021
141	HM107	HmongNjua	SEA	Thailand	modern	Present	Hmong-Mien	Hmong	Kutanan et al., 2021
142	HM108	HmongNjua	SEA	Thailand	modern	Present	Hmong-Mien	Hmong	Kutanan et al., 2021
143	HM109	HmongNjua	SEA	Thailand	modern	Present	Hmong-Mien	Hmong	Kutanan et al., 2021
144	HM101	HmongNjua	SEA	Thailand	modern	Present	Hmong-Mien	Hmong	Kutanan et al., 2021
145	HM102	HmongNjua	SEA	Thailand	modern	Present	Hmong-Mien	Hmong	Kutanan et al., 2021
146	HM103	HmongNjua	SEA	Thailand	modern	Present	Hmong-Mien	Hmong	Kutanan et al., 2021
147	HM104	HmongNjua	SEA	Thailand	modern	Present	Hmong-Mien	Hmong	Kutanan et al., 2021
148	HM111	HmongNjua	SEA	Thailand	modern	Present	Hmong-Mien	Hmong	Kutanan et al., 2021
149	TN209	HtinPray	SEA	Thailand	modern	Present	Austroasiatic	Lua	Kutanan et al., 2021
150	TN219	HtinPray	SEA	Thailand	modern	Present	Austroasiatic	Lua	Kutanan et al., 2021
151	TN223	HtinPray	SEA	Thailand	modern	Present	Austroasiatic	Lua	Kutanan et al., 2021
152	TN229	HtinPray	SEA	Thailand	modern	Present	Austroasiatic	Lua	Kutanan et al., 2021
153	TN301	HtinPray	SEA	Thailand	modern	Present	Austroasiatic	Lua	Kutanan et al., 2021
154	TN303	HtinPray	SEA	Thailand	modern	Present	Austroasiatic	Lua	Kutanan et al., 2021
155	TN307	HtinPray	SEA	Thailand	modern	Present	Austroasiatic	Lua	Kutanan et al., 2021
156	TN313	HtinPray	SEA	Thailand	modern	Present	Austroasiatic	Lua	Kutanan et al., 2021
157	TN231	HtinPray	SEA	Thailand	modern	Present	Austroasiatic	Lua	Kutanan et al., 2021
158	TN234	HtinPray	SEA	Thailand	modern	Present	Austroasiatic	Lua	Kutanan et al., 2021
159	TN236	HtinPray	SEA	Thailand	modern	Present	Austroasiatic	Lua	Kutanan et al., 2021
160	Y273	IuMien	SEA	Thailand	modern	Present	Hmong-Mien	IuMien	Kutanan et al., 2021
161	Y215	IuMien	SEA	Thailand	modern	Present	Hmong-Mien	IuMien	Kutanan et al., 2021
162	Y275	IuMien	SEA	Thailand	modern	Present	Hmong-Mien	IuMien	Kutanan et al., 2021
163	Y101	IuMien	SEA	Thailand	modern	Present	Hmong-Mien	IuMien	Kutanan et al., 2021
164	Y107	IuMien	SEA	Thailand	modern	Present	Hmong-Mien	IuMien	Kutanan et al., 2021
165	Y109	IuMien	SEA	Thailand	modern	Present	Hmong-Mien	IuMien	Kutanan et al., 2021
166	Y102	IuMien	SEA	Thailand	modern	Present	Hmong-Mien	IuMien	Kutanan et al., 2021
167	Y104	IuMien	SEA	Thailand	modern	Present	Hmong-Mien	IuMien	Kutanan et al., 2021
168	KAL101	Kalueang	SEA	Thailand	modern	Present	Tai-Kadai	NE_TK	Kutanan et al., 2021
169	KAL116	Kalueang	SEA	Thailand	modern	Present	Tai-Kadai	NE_TK	Kutanan et al., 2021
170	KAL102	Kalueang	SEA	Thailand	modern	Present	Tai-Kadai	NE_TK	Kutanan et al., 2021
171	KAL118	Kalueang	SEA	Thailand	modern	Present	Tai-Kadai	NE_TK	Kutanan et al., 2021
172	KAL105	Kalueang	SEA	Thailand	modern	Present	Tai-Kadai	NE_TK	Kutanan et al., 2021
173	KAL107	Kalueang	SEA	Thailand	modern	Present	Tai-Kadai	NE_TK	Kutanan et al., 2021
174	KAL110	Kalueang	SEA	Thailand	modern	Present	Tai-Kadai	NE_TK	Kutanan et al., 2021
175	KAL112	Kalueang	SEA	Thailand	modern	Present	Tai-Kadai	NE_TK	Kutanan et al., 2021
176	KAL113	Kalueang	SEA	Thailand	modern	Present	Tai-Kadai	NE_TK	Kutanan et al., 2021
177	KAL115	Kalueang	SEA	Thailand	modern	Present	Tai-Kadai	NE_TK	Kutanan et al., 2021
178	EPB508	KarenPadaung	SEA	Thailand	modern	Present	Sino-Tibetan	Karenic	Kutanan et al., 2021
179	EPB516	KarenPadaung	SEA	Thailand	modern	Present	Sino-Tibetan	Karenic	Kutanan et al., 2021
180	EPB522	KarenPadaung	SEA	Thailand	modern	Present	Sino-Tibetan	Karenic	Kutanan et al., 2021
181	EPB501	KarenPadaung	SEA	Thailand	modern	Present	Sino-Tibetan	Karenic	Kutanan et al., 2021
182	EPB525	KarenPadaung	SEA	Thailand	modern	Present	Sino-Tibetan	Karenic	Kutanan et al., 2021
183	EPB523	KarenPadaung	SEA	Thailand	modern	Present	Sino-Tibetan	Karenic	Kutanan et al., 2021
184	EPB528	KarenPadaung	SEA	Thailand	modern	Present	Sino-Tibetan	Karenic	Kutanan et al., 2021
185	EPB507	KarenPadaung	SEA	Thailand	modern	Present	Sino-Tibetan	Karenic	Kutanan et al., 2021
186	EPB511	KarenPadaung	SEA	Thailand	modern	Present	Sino-Tibetan	Karenic	Kutanan et al., 2021
187	EPB504	KarenPadaung	SEA	Thailand	modern	Present	Sino-Tibetan	Karenic	Kutanan et al., 2021
188	EMS313	KarenPwo	SEA	Thailand	modern	Present	Sino-Tibetan	Karenic	Kutanan et al., 2021
189	EMS306	KarenPwo	SEA	Thailand	modern	Present	Sino-Tibetan	Karenic	Kutanan et al., 2021
190	EMS308	KarenPwo	SEA	Thailand	modern	Present	Sino-Tibetan	Karenic	Kutanan et al., 2021
191	EMS314	KarenPwo	SEA	Thailand	modern	Present	Sino-Tibetan	Karenic	Kutanan et al., 2021
192	EMS316	KarenPwo	SEA	Thailand	modern	Present	Sino-Tibetan	Karenic	Kutanan et al., 2021
193	EMS301	KarenPwo	SEA	Thailand	modern	Present	Sino-Tibetan	Karenic	Kutanan et al., 2021
194	EMS318	KarenPwo	SEA	Thailand	modern	Present	Sino-Tibetan	Karenic	Kutanan et al., 2021
195	EMS305	KarenPwo	SEA	Thailand	modern	Present	Sino-Tibetan	Karenic	Kutanan et al., 2021
196	EMS322	KarenPwo	SEA	Thailand	modern	Present	Sino-Tibetan	Karenic	Kutanan et al., 2021
197	EMS309	KarenPwo	SEA	Thailand	modern	Present	Sino-Tibetan	Karenic	Kutanan et al., 2021
198	KR115	KarenSkaw	SEA	Thailand	modern	Present	Sino-Tibetan	Karenic	Kutanan et al., 2021
199	KR104	KarenSkaw	SEA	Thailand	modern	Present	Sino-Tibetan	Karenic	Kutanan et al., 2021
200	KR117	KarenSkaw	SEA	Thailand	modern	Present	Sino-Tibetan	Karenic	Kutanan et al., 2021
201	KR105	KarenSkaw	SEA	Thailand	modern	Present	Sino-Tibetan	Karenic	Kutanan et al., 2021
202	KR122	KarenSkaw	SEA	Thailand	modern	Present	Sino-Tibetan	Karenic	Kutanan et al., 2021
203	KR106	KarenSkaw	SEA	Thailand	modern	Present	Sino-Tibetan	Karenic	Kutanan et al., 2021
204	KR107	KarenSkaw	SEA	Thailand	modern	Present	Sino-Tibetan	Karenic	Kutanan et al., 2021
205	KR108	KarenSkaw	SEA	Thailand	modern	Present	Sino-Tibetan	Karenic	Kutanan et al., 2021
206	KR111	KarenSkaw	SEA	Thailand	modern	Present	Sino-Tibetan	Karenic	Kutanan et al., 2021
207	KR113	KarenSkaw	SEA	Thailand	modern	Present	Sino-Tibetan	Karenic	Kutanan et al., 2021
208	KM115	Khamu4	SEA	Thailand	modern	Present	Austroasiatic	Khamu	Kutanan et al., 2021
209	KM117	Khamu4	SEA	Thailand	modern	Present	Austroasiatic	Khamu	Kutanan et al., 2021
210	KM119	Khamu4	SEA	Thailand	modern	Present	Austroasiatic	Khamu	Kutanan et al., 2021
211	KM121	Khamu4	SEA	Thailand	modern	Present	Austroasiatic	Khamu	Kutanan et al., 2021
212	KM129	Khamu4	SEA	Thailand	modern	Present	Austroasiatic	Khamu	Kutanan et al., 2021
213	KM102	Khamu4	SEA	Thailand	modern	Present	Austroasiatic	Khamu	Kutanan et al., 2021
214	KM110	Khamu4	SEA	Thailand	modern	Present	Austroasiatic	Khamu	Kutanan et al., 2021
215	KM133	Khamu4	SEA	Thailand	modern	Present	Austroasiatic	Khamu	Kutanan et al., 2021
216	KM120	Khamu4	SEA	Thailand	modern	Present	Austroasiatic	Khamu	Kutanan et al., 2021
217	KM137	Khamu4	SEA	Thailand	modern	Present	Austroasiatic	Khamu	Kutanan et al., 2021
218	A1YU105	Khonmueang	SEA	Thailand	modern	Present	Tai-Kadai	N_TK	Kutanan et al., 2021
219	A1YU132	Khonmueang	SEA	Thailand	modern	Present	Tai-Kadai	N_TK	Kutanan et al., 2021
220	A2YU331	Khonmueang	SEA	Thailand	modern	Present	Tai-Kadai	N_TK	Kutanan et al., 2021
221	A1YU107	Khonmueang	SEA	Thailand	modern	Present	Tai-Kadai	N_TK	Kutanan et al., 2021
222	A2YU301	Khonmueang	SEA	Thailand	modern	Present	Tai-Kadai	N_TK	Kutanan et al., 2021
223	A2YU337	Khonmueang	SEA	Thailand	modern	Present	Tai-Kadai	N_TK	Kutanan et al., 2021
224	A1YU111	Khonmueang	SEA	Thailand	modern	Present	Tai-Kadai	N_TK	Kutanan et al., 2021
225	A2YU303	Khonmueang	SEA	Thailand	modern	Present	Tai-Kadai	N_TK	Kutanan et al., 2021
226	A2YU353	Khonmueang	SEA	Thailand	modern	Present	Tai-Kadai	N_TK	Kutanan et al., 2021
227	A1YU113	Khonmueang	SEA	Thailand	modern	Present	Tai-Kadai	N_TK	Kutanan et al., 2021
228	A2YU305	Khonmueang	SEA	Thailand	modern	Present	Tai-Kadai	N_TK	Kutanan et al., 2021
229	A1YU115	Khonmueang	SEA	Thailand	modern	Present	Tai-Kadai	N_TK	Kutanan et al., 2021
230	A2YU307	Khonmueang	SEA	Thailand	modern	Present	Tai-Kadai	N_TK	Kutanan et al., 2021
231	A1YU125	Khonmueang	SEA	Thailand	modern	Present	Tai-Kadai	N_TK	Kutanan et al., 2021
232	A2YU313	Khonmueang	SEA	Thailand	modern	Present	Tai-Kadai	N_TK	Kutanan et al., 2021
233	A1YU129	Khonmueang	SEA	Thailand	modern	Present	Tai-Kadai	N_TK	Kutanan et al., 2021
234	A2YU321	Khonmueang	SEA	Thailand	modern	Present	Tai-Kadai	N_TK	Kutanan et al., 2021
235	A1YU101	Khonmueang	SEA	Thailand	modern	Present	Tai-Kadai	N_TK	Kutanan et al., 2021
236	A1YU131	Khonmueang	SEA	Thailand	modern	Present	Tai-Kadai	N_TK	Kutanan et al., 2021
237	A2YU329	Khonmueang	SEA	Thailand	modern	Present	Tai-Kadai	N_TK	Kutanan et al., 2021
238	TK119	Khuen	SEA	Thailand	modern	Present	Tai-Kadai	N_TK	Kutanan et al., 2021
239	TK118	Khuen	SEA	Thailand	modern	Present	Tai-Kadai	N_TK	Kutanan et al., 2021
240	TK121	Khuen	SEA	Thailand	modern	Present	Tai-Kadai	N_TK	Kutanan et al., 2021
241	TK120	Khuen	SEA	Thailand	modern	Present	Tai-Kadai	N_TK	Kutanan et al., 2021
242	TK127	Khuen	SEA	Thailand	modern	Present	Tai-Kadai	N_TK	Kutanan et al., 2021
243	TK139	Khuen	SEA	Thailand	modern	Present	Tai-Kadai	N_TK	Kutanan et al., 2021
244	TK102	Khuen	SEA	Thailand	modern	Present	Tai-Kadai	N_TK	Kutanan et al., 2021
245	TK104	Khuen	SEA	Thailand	modern	Present	Tai-Kadai	N_TK	Kutanan et al., 2021
246	TK114	Khuen	SEA	Thailand	modern	Present	Tai-Kadai	N_TK	Kutanan et al., 2021
247	MR06	Lahu	SEA	Thailand	modern	Present	Sino-Tibetan	Lololish	Kutanan et al., 2021
248	MB04	Lahu	SEA	Thailand	modern	Present	Sino-Tibetan	Lololish	Kutanan et al., 2021
249	MR07	Lahu	SEA	Thailand	modern	Present	Sino-Tibetan	Lololish	Kutanan et al., 2021
250	MB05	Lahu	SEA	Thailand	modern	Present	Sino-Tibetan	Lololish	Kutanan et al., 2021
251	MR08	Lahu	SEA	Thailand	modern	Present	Sino-Tibetan	Lololish	Kutanan et al., 2021
252	MB06	Lahu	SEA	Thailand	modern	Present	Sino-Tibetan	Lololish	Kutanan et al., 2021
253	MR01	Lahu	SEA	Thailand	modern	Present	Sino-Tibetan	Lololish	Kutanan et al., 2021
254	MR09	Lahu	SEA	Thailand	modern	Present	Sino-Tibetan	Lololish	Kutanan et al., 2021
255	MB07	Lahu	SEA	Thailand	modern	Present	Sino-Tibetan	Lololish	Kutanan et al., 2021
256	MR02	Lahu	SEA	Thailand	modern	Present	Sino-Tibetan	Lololish	Kutanan et al., 2021
257	MR10	Lahu	SEA	Thailand	modern	Present	Sino-Tibetan	Lololish	Kutanan et al., 2021
258	MB08	Lahu	SEA	Thailand	modern	Present	Sino-Tibetan	Lololish	Kutanan et al., 2021
259	MR03	Lahu	SEA	Thailand	modern	Present	Sino-Tibetan	Lololish	Kutanan et al., 2021
260	MB01	Lahu	SEA	Thailand	modern	Present	Sino-Tibetan	Lololish	Kutanan et al., 2021
261	MR11	Lahu	SEA	Thailand	modern	Present	Sino-Tibetan	Lololish	Kutanan et al., 2021
262	MB02	Lahu	SEA	Thailand	modern	Present	Sino-Tibetan	Lololish	Kutanan et al., 2021
263	MB10	Lahu	SEA	Thailand	modern	Present	Sino-Tibetan	Lololish	Kutanan et al., 2021
264	MR05	Lahu	SEA	Thailand	modern	Present	Sino-Tibetan	Lololish	Kutanan et al., 2021
265	MB03	Lahu	SEA	Thailand	modern	Present	Sino-Tibetan	Lololish	Kutanan et al., 2021
266	LAO101	LaoIsan	SEA	Thailand	modern	Present	Tai-Kadai	NE_TK	Kutanan et al., 2021
267	LAO117	LaoIsan	SEA	Thailand	modern	Present	Tai-Kadai	NE_TK	Kutanan et al., 2021
268	LAO413	LaoIsan	SEA	Thailand	modern	Present	Tai-Kadai	NE_TK	Kutanan et al., 2021
269	LAO103	LaoIsan	SEA	Thailand	modern	Present	Tai-Kadai	NE_TK	Kutanan et al., 2021
270	LAO119	LaoIsan	SEA	Thailand	modern	Present	Tai-Kadai	NE_TK	Kutanan et al., 2021
271	LAO417	LaoIsan	SEA	Thailand	modern	Present	Tai-Kadai	NE_TK	Kutanan et al., 2021
272	LAO105	LaoIsan	SEA	Thailand	modern	Present	Tai-Kadai	NE_TK	Kutanan et al., 2021
273	LAO401	LaoIsan	SEA	Thailand	modern	Present	Tai-Kadai	NE_TK	Kutanan et al., 2021
274	LAO421	LaoIsan	SEA	Thailand	modern	Present	Tai-Kadai	NE_TK	Kutanan et al., 2021
275	LAO107	LaoIsan	SEA	Thailand	modern	Present	Tai-Kadai	NE_TK	Kutanan et al., 2021
276	LAO403	LaoIsan	SEA	Thailand	modern	Present	Tai-Kadai	NE_TK	Kutanan et al., 2021
277	LAO423	LaoIsan	SEA	Thailand	modern	Present	Tai-Kadai	NE_TK	Kutanan et al., 2021
278	LAO109	LaoIsan	SEA	Thailand	modern	Present	Tai-Kadai	NE_TK	Kutanan et al., 2021
279	LAO405	LaoIsan	SEA	Thailand	modern	Present	Tai-Kadai	NE_TK	Kutanan et al., 2021
280	LAO111	LaoIsan	SEA	Thailand	modern	Present	Tai-Kadai	NE_TK	Kutanan et al., 2021
281	LAO407	LaoIsan	SEA	Thailand	modern	Present	Tai-Kadai	NE_TK	Kutanan et al., 2021
282	LAO113	LaoIsan	SEA	Thailand	modern	Present	Tai-Kadai	NE_TK	Kutanan et al., 2021
283	LAO409	LaoIsan	SEA	Thailand	modern	Present	Tai-Kadai	NE_TK	Kutanan et al., 2021
284	LAO115	LaoIsan	SEA	Thailand	modern	Present	Tai-Kadai	NE_TK	Kutanan et al., 2021
285	LAO411	LaoIsan	SEA	Thailand	modern	Present	Tai-Kadai	NE_TK	Kutanan et al., 2021
286	LUA101	Laotian	SEA	Laos	modern	Present	Tai-Kadai	NE_TK	Kutanan et al., 2021
287	LUA119	Laotian	SEA	Laos	modern	Present	Tai-Kadai	NE_TK	Kutanan et al., 2021
288	LUA105	Laotian	SEA	Laos	modern	Present	Tai-Kadai	NE_TK	Kutanan et al., 2021
289	LUA121	Laotian	SEA	Laos	modern	Present	Tai-Kadai	NE_TK	Kutanan et al., 2021
290	LUA107	Laotian	SEA	Laos	modern	Present	Tai-Kadai	NE_TK	Kutanan et al., 2021
291	LUA123	Laotian	SEA	Laos	modern	Present	Tai-Kadai	NE_TK	Kutanan et al., 2021
292	LUA109	Laotian	SEA	Laos	modern	Present	Tai-Kadai	NE_TK	Kutanan et al., 2021
293	LUA125	Laotian	SEA	Laos	modern	Present	Tai-Kadai	NE_TK	Kutanan et al., 2021
294	LUA111	Laotian	SEA	Laos	modern	Present	Tai-Kadai	NE_TK	Kutanan et al., 2021
295	LUA127	Laotian	SEA	Laos	modern	Present	Tai-Kadai	NE_TK	Kutanan et al., 2021
296	LUA113	Laotian	SEA	Laos	modern	Present	Tai-Kadai	NE_TK	Kutanan et al., 2021
297	LUA129	Laotian	SEA	Laos	modern	Present	Tai-Kadai	NE_TK	Kutanan et al., 2021
298	LUA115	Laotian	SEA	Laos	modern	Present	Tai-Kadai	NE_TK	Kutanan et al., 2021
299	LUA131	Laotian	SEA	Laos	modern	Present	Tai-Kadai	NE_TK	Kutanan et al., 2021
300	LUA117	Laotian	SEA	Laos	modern	Present	Tai-Kadai	NE_TK	Kutanan et al., 2021
301	VIE126	Laotian	SEA	Laos	modern	Present	Tai-Kadai	NE_TK	Kutanan et al., 2021
302	VIE154	Laotian	SEA	Laos	modern	Present	Tai-Kadai	NE_TK	Kutanan et al., 2021
303	VIE128	Laotian	SEA	Laos	modern	Present	Tai-Kadai	NE_TK	Kutanan et al., 2021
304	VIE156	Laotian	SEA	Laos	modern	Present	Tai-Kadai	NE_TK	Kutanan et al., 2021
305	VIE136	Laotian	SEA	Laos	modern	Present	Tai-Kadai	NE_TK	Kutanan et al., 2021
306	VIE158	Laotian	SEA	Laos	modern	Present	Tai-Kadai	NE_TK	Kutanan et al., 2021
307	VIE138	Laotian	SEA	Laos	modern	Present	Tai-Kadai	NE_TK	Kutanan et al., 2021
308	VIE162	Laotian	SEA	Laos	modern	Present	Tai-Kadai	NE_TK	Kutanan et al., 2021
309	VIE140	Laotian	SEA	Laos	modern	Present	Tai-Kadai	NE_TK	Kutanan et al., 2021
310	VIE164	Laotian	SEA	Laos	modern	Present	Tai-Kadai	NE_TK	Kutanan et al., 2021
311	VIE142	Laotian	SEA	Laos	modern	Present	Tai-Kadai	NE_TK	Kutanan et al., 2021
312	VIE168	Laotian	SEA	Laos	modern	Present	Tai-Kadai	NE_TK	Kutanan et al., 2021
313	VIE150	Laotian	SEA	Laos	modern	Present	Tai-Kadai	NE_TK	Kutanan et al., 2021
314	VIE170	Laotian	SEA	Laos	modern	Present	Tai-Kadai	NE_TK	Kutanan et al., 2021
315	VIE152	Laotian	SEA	Laos	modern	Present	Tai-Kadai	NE_TK	Kutanan et al., 2021
316	LW524	Lawa_Eastern	SEA	Thailand	modern	Present	Austroasiatic	Paluangic	Kutanan et al., 2021
317	LW502	Lawa_Eastern	SEA	Thailand	modern	Present	Austroasiatic	Paluangic	Kutanan et al., 2021
318	LW526	Lawa_Eastern	SEA	Thailand	modern	Present	Austroasiatic	Paluangic	Kutanan et al., 2021
319	LW504	Lawa_Eastern	SEA	Thailand	modern	Present	Austroasiatic	Paluangic	Kutanan et al., 2021
320	LW528	Lawa_Eastern	SEA	Thailand	modern	Present	Austroasiatic	Paluangic	Kutanan et al., 2021
321	LW506	Lawa_Eastern	SEA	Thailand	modern	Present	Austroasiatic	Paluangic	Kutanan et al., 2021
322	LW510	Lawa_Eastern	SEA	Thailand	modern	Present	Austroasiatic	Paluangic	Kutanan et al., 2021
323	LW514	Lawa_Eastern	SEA	Thailand	modern	Present	Austroasiatic	Paluangic	Kutanan et al., 2021
324	LW520	Lawa_Eastern	SEA	Thailand	modern	Present	Austroasiatic	Paluangic	Kutanan et al., 2021
325	LW522	Lawa_Eastern	SEA	Thailand	modern	Present	Austroasiatic	Paluangic	Kutanan et al., 2021
326	LW611	Lawa_Western	SEA	Thailand	modern	Present	Austroasiatic	Paluangic	Kutanan et al., 2021
327	LW612	Lawa_Western	SEA	Thailand	modern	Present	Austroasiatic	Paluangic	Kutanan et al., 2021
328	LW615	Lawa_Western	SEA	Thailand	modern	Present	Austroasiatic	Paluangic	Kutanan et al., 2021
329	LW617	Lawa_Western	SEA	Thailand	modern	Present	Austroasiatic	Paluangic	Kutanan et al., 2021
330	LW601	Lawa_Western	SEA	Thailand	modern	Present	Austroasiatic	Paluangic	Kutanan et al., 2021
331	LW619	Lawa_Western	SEA	Thailand	modern	Present	Austroasiatic	Paluangic	Kutanan et al., 2021
332	LW603	Lawa_Western	SEA	Thailand	modern	Present	Austroasiatic	Paluangic	Kutanan et al., 2021
333	LW625	Lawa_Western	SEA	Thailand	modern	Present	Austroasiatic	Paluangic	Kutanan et al., 2021
334	LW609	Lawa_Western	SEA	Thailand	modern	Present	Austroasiatic	Paluangic	Kutanan et al., 2021
335	LS02	Lisu	SEA	Thailand	modern	Present	Sino-Tibetan	Lololish	Kutanan et al., 2021
336	LS10	Lisu	SEA	Thailand	modern	Present	Sino-Tibetan	Lololish	Kutanan et al., 2021
337	LS03	Lisu	SEA	Thailand	modern	Present	Sino-Tibetan	Lololish	Kutanan et al., 2021
338	LS04	Lisu	SEA	Thailand	modern	Present	Sino-Tibetan	Lololish	Kutanan et al., 2021
339	LS05	Lisu	SEA	Thailand	modern	Present	Sino-Tibetan	Lololish	Kutanan et al., 2021
340	LS06	Lisu	SEA	Thailand	modern	Present	Sino-Tibetan	Lololish	Kutanan et al., 2021
341	LS07	Lisu	SEA	Thailand	modern	Present	Sino-Tibetan	Lololish	Kutanan et al., 2021
342	LS01	Lisu	SEA	Thailand	modern	Present	Sino-Tibetan	Lololish	Kutanan et al., 2021
343	LS09	Lisu	SEA	Thailand	modern	Present	Sino-Tibetan	Lololish	Kutanan et al., 2021
344	TL152	Lue	SEA	Thailand	modern	Present	Tai-Kadai	N_TK	Kutanan et al., 2021
345	TL160	Lue	SEA	Thailand	modern	Present	Tai-Kadai	N_TK	Kutanan et al., 2021
346	TL114	Lue	SEA	Thailand	modern	Present	Tai-Kadai	N_TK	Kutanan et al., 2021
347	TL166	Lue	SEA	Thailand	modern	Present	Tai-Kadai	N_TK	Kutanan et al., 2021
348	TL170	Lue	SEA	Thailand	modern	Present	Tai-Kadai	N_TK	Kutanan et al., 2021
349	TL118	Lue	SEA	Thailand	modern	Present	Tai-Kadai	N_TK	Kutanan et al., 2021
350	TL120	Lue	SEA	Thailand	modern	Present	Tai-Kadai	N_TK	Kutanan et al., 2021
351	TL128	Lue	SEA	Thailand	modern	Present	Tai-Kadai	N_TK	Kutanan et al., 2021
352	TL148	Lue	SEA	Thailand	modern	Present	Tai-Kadai	N_TK	Kutanan et al., 2021
353	MO117	Mon	SEA	Thailand	modern	Present	Austroasiatic	Monic	Kutanan et al., 2021
354	MO141	Mon	SEA	Thailand	modern	Present	Austroasiatic	Monic	Kutanan et al., 2021
355	MO315	Mon	SEA	Thailand	modern	Present	Austroasiatic	Monic	Kutanan et al., 2021
356	RM110	Mon	SEA	Thailand	modern	Present	Austroasiatic	Monic	Kutanan et al., 2021
357	RM123	Mon	SEA	Thailand	modern	Present	Austroasiatic	Monic	Kutanan et al., 2021
358	MO119	Mon	SEA	Thailand	modern	Present	Austroasiatic	Monic	Kutanan et al., 2021
359	MO301	Mon	SEA	Thailand	modern	Present	Austroasiatic	Monic	Kutanan et al., 2021
360	MO317	Mon	SEA	Thailand	modern	Present	Austroasiatic	Monic	Kutanan et al., 2021
361	RM111	Mon	SEA	Thailand	modern	Present	Austroasiatic	Monic	Kutanan et al., 2021
362	RM127	Mon	SEA	Thailand	modern	Present	Austroasiatic	Monic	Kutanan et al., 2021
363	MO103	Mon	SEA	Thailand	modern	Present	Austroasiatic	Monic	Kutanan et al., 2021
364	MO121	Mon	SEA	Thailand	modern	Present	Austroasiatic	Monic	Kutanan et al., 2021
365	MO303	Mon	SEA	Thailand	modern	Present	Austroasiatic	Monic	Kutanan et al., 2021
366	MO319	Mon	SEA	Thailand	modern	Present	Austroasiatic	Monic	Kutanan et al., 2021
367	RM112	Mon	SEA	Thailand	modern	Present	Austroasiatic	Monic	Kutanan et al., 2021
368	MO105	Mon	SEA	Thailand	modern	Present	Austroasiatic	Monic	Kutanan et al., 2021
369	MO125	Mon	SEA	Thailand	modern	Present	Austroasiatic	Monic	Kutanan et al., 2021
370	MO305	Mon	SEA	Thailand	modern	Present	Austroasiatic	Monic	Kutanan et al., 2021
371	RM101	Mon	SEA	Thailand	modern	Present	Austroasiatic	Monic	Kutanan et al., 2021
372	MO109	Mon	SEA	Thailand	modern	Present	Austroasiatic	Monic	Kutanan et al., 2021
373	MO127	Mon	SEA	Thailand	modern	Present	Austroasiatic	Monic	Kutanan et al., 2021
374	MO307	Mon	SEA	Thailand	modern	Present	Austroasiatic	Monic	Kutanan et al., 2021
375	RM103	Mon	SEA	Thailand	modern	Present	Austroasiatic	Monic	Kutanan et al., 2021
376	RM115	Mon	SEA	Thailand	modern	Present	Austroasiatic	Monic	Kutanan et al., 2021
377	MO129	Mon	SEA	Thailand	modern	Present	Austroasiatic	Monic	Kutanan et al., 2021
378	MO309	Mon	SEA	Thailand	modern	Present	Austroasiatic	Monic	Kutanan et al., 2021
379	RM105	Mon	SEA	Thailand	modern	Present	Austroasiatic	Monic	Kutanan et al., 2021
380	RM117	Mon	SEA	Thailand	modern	Present	Austroasiatic	Monic	Kutanan et al., 2021
381	MO113	Mon	SEA	Thailand	modern	Present	Austroasiatic	Monic	Kutanan et al., 2021
382	MO135	Mon	SEA	Thailand	modern	Present	Austroasiatic	Monic	Kutanan et al., 2021
383	MO311	Mon	SEA	Thailand	modern	Present	Austroasiatic	Monic	Kutanan et al., 2021
384	RM107	Mon	SEA	Thailand	modern	Present	Austroasiatic	Monic	Kutanan et al., 2021
385	RM119	Mon	SEA	Thailand	modern	Present	Austroasiatic	Monic	Kutanan et al., 2021
386	MO115	Mon	SEA	Thailand	modern	Present	Austroasiatic	Monic	Kutanan et al., 2021
387	MO139	Mon	SEA	Thailand	modern	Present	Austroasiatic	Monic	Kutanan et al., 2021
388	MO313	Mon	SEA	Thailand	modern	Present	Austroasiatic	Monic	Kutanan et al., 2021
389	RM109	Mon	SEA	Thailand	modern	Present	Austroasiatic	Monic	Kutanan et al., 2021
390	RM121	Mon	SEA	Thailand	modern	Present	Austroasiatic	Monic	Kutanan et al., 2021
391	RM129	Mon	SEA	Thailand	modern	Present	Austroasiatic	Monic	Kutanan et al., 2021
392	MO143	Mon	SEA	Thailand	modern	Present	Austroasiatic	Monic	Kutanan et al., 2021
393	MO701	Mon	SEA	Thailand	modern	Present	Austroasiatic	Monic	Kutanan et al., 2021
394	MO719	Mon	SEA	Thailand	modern	Present	Austroasiatic	Monic	Kutanan et al., 2021
395	MO703	Mon	SEA	Thailand	modern	Present	Austroasiatic	Monic	Kutanan et al., 2021
396	MO705	Mon	SEA	Thailand	modern	Present	Austroasiatic	Monic	Kutanan et al., 2021
397	MO707	Mon	SEA	Thailand	modern	Present	Austroasiatic	Monic	Kutanan et al., 2021
398	MO709	Mon	SEA	Thailand	modern	Present	Austroasiatic	Monic	Kutanan et al., 2021
399	MO711	Mon	SEA	Thailand	modern	Present	Austroasiatic	Monic	Kutanan et al., 2021
400	MO713	Mon	SEA	Thailand	modern	Present	Austroasiatic	Monic	Kutanan et al., 2021
401	MO715	Mon	SEA	Thailand	modern	Present	Austroasiatic	Monic	Kutanan et al., 2021
402	YOH107	Nyaw	SEA	Thailand	modern	Present	Tai-Kadai	NE_TK	Kutanan et al., 2021
403	YOH109	Nyaw	SEA	Thailand	modern	Present	Tai-Kadai	NE_TK	Kutanan et al., 2021
404	YOH111	Nyaw	SEA	Thailand	modern	Present	Tai-Kadai	NE_TK	Kutanan et al., 2021
405	YOH113	Nyaw	SEA	Thailand	modern	Present	Tai-Kadai	NE_TK	Kutanan et al., 2021
406	YOH115	Nyaw	SEA	Thailand	modern	Present	Tai-Kadai	NE_TK	Kutanan et al., 2021
407	YOH117	Nyaw	SEA	Thailand	modern	Present	Tai-Kadai	NE_TK	Kutanan et al., 2021
408	YOH103	Nyaw	SEA	Thailand	modern	Present	Tai-Kadai	NE_TK	Kutanan et al., 2021
409	YOH121	Nyaw	SEA	Thailand	modern	Present	Tai-Kadai	NE_TK	Kutanan et al., 2021
410	YOH105	Nyaw	SEA	Thailand	modern	Present	Tai-Kadai	NE_TK	Kutanan et al., 2021
411	YOH123	Nyaw	SEA	Thailand	modern	Present	Tai-Kadai	NE_TK	Kutanan et al., 2021
412	PL129	Palaung	SEA	Thailand	modern	Present	Austroasiatic	Paluangic	Kutanan et al., 2021
413	PL145	Palaung	SEA	Thailand	modern	Present	Austroasiatic	Paluangic	Kutanan et al., 2021
414	PL113	Palaung	SEA	Thailand	modern	Present	Austroasiatic	Paluangic	Kutanan et al., 2021
415	PL133	Palaung	SEA	Thailand	modern	Present	Austroasiatic	Paluangic	Kutanan et al., 2021
416	PL117	Palaung	SEA	Thailand	modern	Present	Austroasiatic	Paluangic	Kutanan et al., 2021
417	PL134	Palaung	SEA	Thailand	modern	Present	Austroasiatic	Paluangic	Kutanan et al., 2021
418	PL121	Palaung	SEA	Thailand	modern	Present	Austroasiatic	Paluangic	Kutanan et al., 2021
419	PL123	Palaung	SEA	Thailand	modern	Present	Austroasiatic	Paluangic	Kutanan et al., 2021
420	PL127	Palaung	SEA	Thailand	modern	Present	Austroasiatic	Paluangic	Kutanan et al., 2021
421	STP107	Phuan	SEA	Thailand	modern	Present	Tai-Kadai	N_TK	Kutanan et al., 2021
422	STP111	Phuan	SEA	Thailand	modern	Present	Tai-Kadai	N_TK	Kutanan et al., 2021
423	STP113	Phuan	SEA	Thailand	modern	Present	Tai-Kadai	N_TK	Kutanan et al., 2021
424	STP115	Phuan	SEA	Thailand	modern	Present	Tai-Kadai	N_TK	Kutanan et al., 2021
425	STP117	Phuan	SEA	Thailand	modern	Present	Tai-Kadai	N_TK	Kutanan et al., 2021
426	STP101	Phuan	SEA	Thailand	modern	Present	Tai-Kadai	N_TK	Kutanan et al., 2021
427	STP121	Phuan	SEA	Thailand	modern	Present	Tai-Kadai	N_TK	Kutanan et al., 2021
428	STP103	Phuan	SEA	Thailand	modern	Present	Tai-Kadai	N_TK	Kutanan et al., 2021
429	STP123	Phuan	SEA	Thailand	modern	Present	Tai-Kadai	N_TK	Kutanan et al., 2021
430	STP106	Phuan	SEA	Thailand	modern	Present	Tai-Kadai	N_TK	Kutanan et al., 2021
431	PUT109	Phutai	SEA	Thailand	modern	Present	Tai-Kadai	NE_TK	Kutanan et al., 2021
432	PUT110	Phutai	SEA	Thailand	modern	Present	Tai-Kadai	NE_TK	Kutanan et al., 2021
433	PUT111	Phutai	SEA	Thailand	modern	Present	Tai-Kadai	NE_TK	Kutanan et al., 2021
434	PUT112	Phutai	SEA	Thailand	modern	Present	Tai-Kadai	NE_TK	Kutanan et al., 2021
435	PUT101	Phutai	SEA	Thailand	modern	Present	Tai-Kadai	NE_TK	Kutanan et al., 2021
436	PUT113	Phutai	SEA	Thailand	modern	Present	Tai-Kadai	NE_TK	Kutanan et al., 2021
437	PUT102	Phutai	SEA	Thailand	modern	Present	Tai-Kadai	NE_TK	Kutanan et al., 2021
438	PUT114	Phutai	SEA	Thailand	modern	Present	Tai-Kadai	NE_TK	Kutanan et al., 2021
439	PUT103	Phutai	SEA	Thailand	modern	Present	Tai-Kadai	NE_TK	Kutanan et al., 2021
440	PUT105	Phutai	SEA	Thailand	modern	Present	Tai-Kadai	NE_TK	Kutanan et al., 2021
441	SAK105	Saek	SEA	Thailand	modern	Present	Tai-Kadai	NE_TK	Kutanan et al., 2021
442	SAK108	Saek	SEA	Thailand	modern	Present	Tai-Kadai	NE_TK	Kutanan et al., 2021
443	SAK110	Saek	SEA	Thailand	modern	Present	Tai-Kadai	NE_TK	Kutanan et al., 2021
444	SAK111	Saek	SEA	Thailand	modern	Present	Tai-Kadai	NE_TK	Kutanan et al., 2021
445	SAK112	Saek	SEA	Thailand	modern	Present	Tai-Kadai	NE_TK	Kutanan et al., 2021
446	SAK136	Saek	SEA	Thailand	modern	Present	Tai-Kadai	NE_TK	Kutanan et al., 2021
447	SAK114	Saek	SEA	Thailand	modern	Present	Tai-Kadai	NE_TK	Kutanan et al., 2021
448	SAK138	Saek	SEA	Thailand	modern	Present	Tai-Kadai	NE_TK	Kutanan et al., 2021
449	SAK116	Saek	SEA	Thailand	modern	Present	Tai-Kadai	NE_TK	Kutanan et al., 2021
450	SAK118	Saek	SEA	Thailand	modern	Present	Tai-Kadai	NE_TK	Kutanan et al., 2021
451	SAK120	Saek	SEA	Thailand	modern	Present	Tai-Kadai	NE_TK	Kutanan et al., 2021
452	SAK126	Saek	SEA	Thailand	modern	Present	Tai-Kadai	NE_TK	Kutanan et al., 2021
453	SAK128	Saek	SEA	Thailand	modern	Present	Tai-Kadai	NE_TK	Kutanan et al., 2021
454	SAK130	Saek	SEA	Thailand	modern	Present	Tai-Kadai	NE_TK	Kutanan et al., 2021
455	YA115	Shan	SEA	Thailand	modern	Present	Tai-Kadai	N_TK	Kutanan et al., 2021
456	YA117	Shan	SEA	Thailand	modern	Present	Tai-Kadai	N_TK	Kutanan et al., 2021
457	YA102	Shan	SEA	Thailand	modern	Present	Tai-Kadai	N_TK	Kutanan et al., 2021
458	YA121	Shan	SEA	Thailand	modern	Present	Tai-Kadai	N_TK	Kutanan et al., 2021
459	YA107	Shan	SEA	Thailand	modern	Present	Tai-Kadai	N_TK	Kutanan et al., 2021
460	YA122	Shan	SEA	Thailand	modern	Present	Tai-Kadai	N_TK	Kutanan et al., 2021
461	YA108	Shan	SEA	Thailand	modern	Present	Tai-Kadai	N_TK	Kutanan et al., 2021
462	YA111	Shan	SEA	Thailand	modern	Present	Tai-Kadai	N_TK	Kutanan et al., 2021
463	YA113	Shan	SEA	Thailand	modern	Present	Tai-Kadai	N_TK	Kutanan et al., 2021
464	SOA115	Soa	SEA	Thailand	modern	Present	Austroasiatic	Katuic	Kutanan et al., 2021
465	SOA137	Soa	SEA	Thailand	modern	Present	Austroasiatic	Katuic	Kutanan et al., 2021
466	SOA117	Soa	SEA	Thailand	modern	Present	Austroasiatic	Katuic	Kutanan et al., 2021
467	SOA101	Soa	SEA	Thailand	modern	Present	Austroasiatic	Katuic	Kutanan et al., 2021
468	SOA119	Soa	SEA	Thailand	modern	Present	Austroasiatic	Katuic	Kutanan et al., 2021
469	SOA105	Soa	SEA	Thailand	modern	Present	Austroasiatic	Katuic	Kutanan et al., 2021
470	SOA121	Soa	SEA	Thailand	modern	Present	Austroasiatic	Katuic	Kutanan et al., 2021
471	SOA107	Soa	SEA	Thailand	modern	Present	Austroasiatic	Katuic	Kutanan et al., 2021
472	SOA123	Soa	SEA	Thailand	modern	Present	Austroasiatic	Katuic	Kutanan et al., 2021
473	SOA109	Soa	SEA	Thailand	modern	Present	Austroasiatic	Katuic	Kutanan et al., 2021
474	SOA125	Soa	SEA	Thailand	modern	Present	Austroasiatic	Katuic	Kutanan et al., 2021
475	SOA111	Soa	SEA	Thailand	modern	Present	Austroasiatic	Katuic	Kutanan et al., 2021
476	SOA127	Soa	SEA	Thailand	modern	Present	Austroasiatic	Katuic	Kutanan et al., 2021
477	SOA113	Soa	SEA	Thailand	modern	Present	Austroasiatic	Katuic	Kutanan et al., 2021
478	SOA129	Soa	SEA	Thailand	modern	Present	Austroasiatic	Katuic	Kutanan et al., 2021
479	MST101	SouthernThai_AN	SEA	Thailand	modern	Present	Austronesian	SouthernThai_AN	Kutanan et al., 2021
480	MST302	SouthernThai_AN	SEA	Thailand	modern	Present	Austronesian	SouthernThai_AN	Kutanan et al., 2021
481	MST304	SouthernThai_AN	SEA	Thailand	modern	Present	Austronesian	SouthernThai_AN	Kutanan et al., 2021
482	MST104	SouthernThai_AN	SEA	Thailand	modern	Present	Austronesian	SouthernThai_AN	Kutanan et al., 2021
483	MST306	SouthernThai_AN	SEA	Thailand	modern	Present	Austronesian	SouthernThai_AN	Kutanan et al., 2021
484	MST106	SouthernThai_AN	SEA	Thailand	modern	Present	Austronesian	SouthernThai_AN	Kutanan et al., 2021
485	MST308	SouthernThai_AN	SEA	Thailand	modern	Present	Austronesian	SouthernThai_AN	Kutanan et al., 2021
486	MST202	SouthernThai_AN	SEA	Thailand	modern	Present	Austronesian	SouthernThai_AN	Kutanan et al., 2021
487	MST401	SouthernThai_AN	SEA	Thailand	modern	Present	Austronesian	SouthernThai_AN	Kutanan et al., 2021
488	MST204	SouthernThai_AN	SEA	Thailand	modern	Present	Austronesian	SouthernThai_AN	Kutanan et al., 2021
489	MST402	SouthernThai_AN	SEA	Thailand	modern	Present	Austronesian	SouthernThai_AN	Kutanan et al., 2021
490	MST206	SouthernThai_AN	SEA	Thailand	modern	Present	Austronesian	SouthernThai_AN	Kutanan et al., 2021
491	MST403	SouthernThai_AN	SEA	Thailand	modern	Present	Austronesian	SouthernThai_AN	Kutanan et al., 2021
492	MST208	SouthernThai_AN	SEA	Thailand	modern	Present	Austronesian	SouthernThai_AN	Kutanan et al., 2021
493	MST108	SouthernThai_AN	SEA	Thailand	modern	Present	Austronesian	SouthernThai_AN	Kutanan et al., 2021
494	BST101	SouthernThai_TK	SEA	Thailand	modern	Present	Tai-Kadai	S_TK	Kutanan et al., 2021
495	BST117	SouthernThai_TK	SEA	Thailand	modern	Present	Tai-Kadai	S_TK	Kutanan et al., 2021
496	BST103	SouthernThai_TK	SEA	Thailand	modern	Present	Tai-Kadai	S_TK	Kutanan et al., 2021
497	BST119	SouthernThai_TK	SEA	Thailand	modern	Present	Tai-Kadai	S_TK	Kutanan et al., 2021
498	BST105	SouthernThai_TK	SEA	Thailand	modern	Present	Tai-Kadai	S_TK	Kutanan et al., 2021
499	BST121	SouthernThai_TK	SEA	Thailand	modern	Present	Tai-Kadai	S_TK	Kutanan et al., 2021
500	BST107	SouthernThai_TK	SEA	Thailand	modern	Present	Tai-Kadai	S_TK	Kutanan et al., 2021
501	BST123	SouthernThai_TK	SEA	Thailand	modern	Present	Tai-Kadai	S_TK	Kutanan et al., 2021
502	BST109	SouthernThai_TK	SEA	Thailand	modern	Present	Tai-Kadai	S_TK	Kutanan et al., 2021
503	BST125	SouthernThai_TK	SEA	Thailand	modern	Present	Tai-Kadai	S_TK	Kutanan et al., 2021
504	BST111	SouthernThai_TK	SEA	Thailand	modern	Present	Tai-Kadai	S_TK	Kutanan et al., 2021
505	BST113	SouthernThai_TK	SEA	Thailand	modern	Present	Tai-Kadai	S_TK	Kutanan et al., 2021
506	BST129	SouthernThai_TK	SEA	Thailand	modern	Present	Tai-Kadai	S_TK	Kutanan et al., 2021
507	BST115	SouthernThai_TK	SEA	Thailand	modern	Present	Tai-Kadai	S_TK	Kutanan et al., 2021
508	BST131	SouthernThai_TK	SEA	Thailand	modern	Present	Tai-Kadai	S_TK	Kutanan et al., 2021
509	RY112	Yuan	SEA	Thailand	modern	Present	Tai-Kadai	N_TK	Kutanan et al., 2021
510	RY141	Yuan	SEA	Thailand	modern	Present	Tai-Kadai	N_TK	Kutanan et al., 2021
511	RY143	Yuan	SEA	Thailand	modern	Present	Tai-Kadai	N_TK	Kutanan et al., 2021
512	RY130	Yuan	SEA	Thailand	modern	Present	Tai-Kadai	N_TK	Kutanan et al., 2021
513	RY132	Yuan	SEA	Thailand	modern	Present	Tai-Kadai	N_TK	Kutanan et al., 2021
514	RY136	Yuan	SEA	Thailand	modern	Present	Tai-Kadai	N_TK	Kutanan et al., 2021
515	RY137	Yuan	SEA	Thailand	modern	Present	Tai-Kadai	N_TK	Kutanan et al., 2021
516	RY139	Yuan	SEA	Thailand	modern	Present	Tai-Kadai	N_TK	Kutanan et al., 2021
517	NA13613	Amis	EastAsia	Taiwan	modern	Present	Austronesian	Amis	Lazaridis et al., 2014
518	NA13614	Amis	EastAsia	Taiwan	modern	Present	Austronesian	Amis	Lazaridis et al., 2014
519	NA13607	Amis	EastAsia	Taiwan	modern	Present	Austronesian	Amis	Lazaridis et al., 2014
520	NA13615	Amis	EastAsia	Taiwan	modern	Present	Austronesian	Amis	Lazaridis et al., 2014
521	NA13608	Amis	EastAsia	Taiwan	modern	Present	Austronesian	Amis	Lazaridis et al., 2014
522	NA13616	Amis	EastAsia	Taiwan	modern	Present	Austronesian	Amis	Lazaridis et al., 2014
523	NA13609	Amis	EastAsia	Taiwan	modern	Present	Austronesian	Amis	Lazaridis et al., 2014
524	NA13610	Amis	EastAsia	Taiwan	modern	Present	Austronesian	Amis	Lazaridis et al., 2014
525	NA13611	Amis	EastAsia	Taiwan	modern	Present	Austronesian	Amis	Lazaridis et al., 2014
526	NA13612	Amis	EastAsia	Taiwan	modern	Present	Austronesian	Amis	Lazaridis et al., 2014
527	NA13597	Atayal	EastAsia	Taiwan	modern	Present	Austronesian	Atayal	Lazaridis et al., 2014
528	NA13605	Atayal	EastAsia	Taiwan	modern	Present	Austronesian	Atayal	Lazaridis et al., 2014
529	NA13598	Atayal	EastAsia	Taiwan	modern	Present	Austronesian	Atayal	Lazaridis et al., 2014
530	NA13606	Atayal	EastAsia	Taiwan	modern	Present	Austronesian	Atayal	Lazaridis et al., 2014
531	NA13599	Atayal	EastAsia	Taiwan	modern	Present	Austronesian	Atayal	Lazaridis et al., 2014
532	NA13600	Atayal	EastAsia	Taiwan	modern	Present	Austronesian	Atayal	Lazaridis et al., 2014
533	NA13601	Atayal	EastAsia	Taiwan	modern	Present	Austronesian	Atayal	Lazaridis et al., 2014
534	NA13602	Atayal	EastAsia	Taiwan	modern	Present	Austronesian	Atayal	Lazaridis et al., 2014
535	NA13603	Atayal	EastAsia	Taiwan	modern	Present	Austronesian	Atayal	Lazaridis et al., 2014
536	NA13604	Atayal	EastAsia	Taiwan	modern	Present	Austronesian	Atayal	Lazaridis et al., 2014
537	Tiwari1	Brahmin_Tiwari	SouthAsia	India	modern	Present	Indo-European	N_Indian	Lazaridis et al., 2014
538	Tiwari2	Brahmin_Tiwari	SouthAsia	India	modern	Present	Indo-European	N_Indian	Lazaridis et al., 2014
539	Tiwari3	Brahmin_Tiwari	SouthAsia	India	modern	Present	Indo-European	N_Indian	Lazaridis et al., 2014
540	Tiwari4	Brahmin_Tiwari	SouthAsia	India	modern	Present	Indo-European	N_Indian	Lazaridis et al., 2014
541	Tiwari5	Brahmin_Tiwari	SouthAsia	India	modern	Present	Indo-European	N_Indian	Lazaridis et al., 2014
542	Tiwari6	Brahmin_Tiwari	SouthAsia	India	modern	Present	Indo-European	N_Indian	Lazaridis et al., 2014
543	Tiwari7	Brahmin_Tiwari	SouthAsia	India	modern	Present	Indo-European	N_Indian	Lazaridis et al., 2014
544	Tiwari8	Brahmin_Tiwari	SouthAsia	India	modern	Present	Indo-European	N_Indian	Lazaridis et al., 2014
545	Tiwari9	Brahmin_Tiwari	SouthAsia	India	modern	Present	Indo-European	N_Indian	Lazaridis et al., 2014
546	Tiwari10	Brahmin_Tiwari	SouthAsia	India	modern	Present	Indo-European	N_Indian	Lazaridis et al., 2014
547	Tiwari11	Brahmin_Tiwari	SouthAsia	India	modern	Present	Indo-European	N_Indian	Lazaridis et al., 2014
548	Tiwari12	Brahmin_Tiwari	SouthAsia	India	modern	Present	Indo-European	N_Indian	Lazaridis et al., 2014
549	Tiwari13	Brahmin_Tiwari	SouthAsia	India	modern	Present	Indo-European	N_Indian	Lazaridis et al., 2014
550	Tiwari14	Brahmin_Tiwari	SouthAsia	India	modern	Present	Indo-European	N_Indian	Lazaridis et al., 2014
551	Tiwari15	Brahmin_Tiwari	SouthAsia	India	modern	Present	Indo-European	N_Indian	Lazaridis et al., 2014
552	NA20847	Gujarati	SouthAsia	India	modern	Present	Indo-European	N_Indian	Lazaridis et al., 2014
553	NA20854	Gujarati	SouthAsia	India	modern	Present	Indo-European	N_Indian	Lazaridis et al., 2014
554	NA20881	Gujarati	SouthAsia	India	modern	Present	Indo-European	N_Indian	Lazaridis et al., 2014
555	NA20882	Gujarati	SouthAsia	India	modern	Present	Indo-European	N_Indian	Lazaridis et al., 2014
556	NA20899	Gujarati	SouthAsia	India	modern	Present	Indo-European	N_Indian	Lazaridis et al., 2014
557	NA20910	Gujarati	SouthAsia	India	modern	Present	Indo-European	N_Indian	Lazaridis et al., 2014
558	NA21125	Gujarati	SouthAsia	India	modern	Present	Indo-European	N_Indian	Lazaridis et al., 2014
559	NA20858	Gujarati	SouthAsia	India	modern	Present	Indo-European	N_Indian	Lazaridis et al., 2014
560	NA20866	Gujarati	SouthAsia	India	modern	Present	Indo-European	N_Indian	Lazaridis et al., 2014
561	NA20873	Gujarati	SouthAsia	India	modern	Present	Indo-European	N_Indian	Lazaridis et al., 2014
562	NA20883	Gujarati	SouthAsia	India	modern	Present	Indo-European	N_Indian	Lazaridis et al., 2014
563	NA20885	Gujarati	SouthAsia	India	modern	Present	Indo-European	N_Indian	Lazaridis et al., 2014
564	NA20898	Gujarati	SouthAsia	India	modern	Present	Indo-European	N_Indian	Lazaridis et al., 2014
565	NA20903	Gujarati	SouthAsia	India	modern	Present	Indo-European	N_Indian	Lazaridis et al., 2014
566	NA20904	Gujarati	SouthAsia	India	modern	Present	Indo-European	N_Indian	Lazaridis et al., 2014
567	NA20911	Gujarati	SouthAsia	India	modern	Present	Indo-European	N_Indian	Lazaridis et al., 2014
568	NA21116	Gujarati	SouthAsia	India	modern	Present	Indo-European	N_Indian	Lazaridis et al., 2014
569	NA21123	Gujarati	SouthAsia	India	modern	Present	Indo-European	N_Indian	Lazaridis et al., 2014
570	NA21097	Gujarati	SouthAsia	India	modern	Present	Indo-European	N_Indian	Lazaridis et al., 2014
571	NA20862	Gujarati	SouthAsia	India	modern	Present	Indo-European	N_Indian	Lazaridis et al., 2014
572	Kharia1	Kharia	SouthAsia	India	modern	Present	Austroasiatic	Kharia	Lazaridis et al., 2014
573	Kharia2	Kharia	SouthAsia	India	modern	Present	Austroasiatic	Kharia	Lazaridis et al., 2014
574	Kharia3	Kharia	SouthAsia	India	modern	Present	Austroasiatic	Kharia	Lazaridis et al., 2014
575	Kharia4	Kharia	SouthAsia	India	modern	Present	Austroasiatic	Kharia	Lazaridis et al., 2014
576	Kharia5	Kharia	SouthAsia	India	modern	Present	Austroasiatic	Kharia	Lazaridis et al., 2014
577	Kharia6	Kharia	SouthAsia	India	modern	Present	Austroasiatic	Kharia	Lazaridis et al., 2014
578	Kharia7	Kharia	SouthAsia	India	modern	Present	Austroasiatic	Kharia	Lazaridis et al., 2014
579	Kharia8	Kharia	SouthAsia	India	modern	Present	Austroasiatic	Kharia	Lazaridis et al., 2014
580	Kharia9	Kharia	SouthAsia	India	modern	Present	Austroasiatic	Kharia	Lazaridis et al., 2014
581	Kharia10	Kharia	SouthAsia	India	modern	Present	Austroasiatic	Kharia	Lazaridis et al., 2014
582	Kharia11	Kharia	SouthAsia	India	modern	Present	Austroasiatic	Kharia	Lazaridis et al., 2014
583	Kharia12	Kharia	SouthAsia	India	modern	Present	Austroasiatic	Kharia	Lazaridis et al., 2014
584	Kharia13	Kharia	SouthAsia	India	modern	Present	Austroasiatic	Kharia	Lazaridis et al., 2014
585	Kharia14	Kharia	SouthAsia	India	modern	Present	Austroasiatic	Kharia	Lazaridis et al., 2014
586	Kharia15	Kharia	SouthAsia	India	modern	Present	Austroasiatic	Kharia	Lazaridis et al., 2014
587	Lodhi2	Lodhi	SouthAsia	India	modern	Present	Indo-European	N_Indian	Lazaridis et al., 2014
588	Lodhi3	Lodhi	SouthAsia	India	modern	Present	Indo-European	N_Indian	Lazaridis et al., 2014
589	Lodhi4	Lodhi	SouthAsia	India	modern	Present	Indo-European	N_Indian	Lazaridis et al., 2014
590	Lodhi5	Lodhi	SouthAsia	India	modern	Present	Indo-European	N_Indian	Lazaridis et al., 2014
591	Lodhi6	Lodhi	SouthAsia	India	modern	Present	Indo-European	N_Indian	Lazaridis et al., 2014
592	Lodhi7	Lodhi	SouthAsia	India	modern	Present	Indo-European	N_Indian	Lazaridis et al., 2014
593	Lodhi8	Lodhi	SouthAsia	India	modern	Present	Indo-European	N_Indian	Lazaridis et al., 2014
594	Lodhi9	Lodhi	SouthAsia	India	modern	Present	Indo-European	N_Indian	Lazaridis et al., 2014
595	Lodhi10	Lodhi	SouthAsia	India	modern	Present	Indo-European	N_Indian	Lazaridis et al., 2014
596	Lodhi11	Lodhi	SouthAsia	India	modern	Present	Indo-European	N_Indian	Lazaridis et al., 2014
597	Lodhi13	Lodhi	SouthAsia	India	modern	Present	Indo-European	N_Indian	Lazaridis et al., 2014
598	Lodhi14	Lodhi	SouthAsia	India	modern	Present	Indo-European	N_Indian	Lazaridis et al., 2014
599	Lodhi15	Lodhi	SouthAsia	India	modern	Present	Indo-European	N_Indian	Lazaridis et al., 2014
600	Mala1	Mala	SouthAsia	India	modern	Present	Dravidian	Mala	Lazaridis et al., 2014
601	Mala2	Mala	SouthAsia	India	modern	Present	Dravidian	Mala	Lazaridis et al., 2014
602	Mala3	Mala	SouthAsia	India	modern	Present	Dravidian	Mala	Lazaridis et al., 2014
603	Mala4	Mala	SouthAsia	India	modern	Present	Dravidian	Mala	Lazaridis et al., 2014
604	Mala5	Mala	SouthAsia	India	modern	Present	Dravidian	Mala	Lazaridis et al., 2014
605	Mala6	Mala	SouthAsia	India	modern	Present	Dravidian	Mala	Lazaridis et al., 2014
606	Mala7	Mala	SouthAsia	India	modern	Present	Dravidian	Mala	Lazaridis et al., 2014
607	Mala8	Mala	SouthAsia	India	modern	Present	Dravidian	Mala	Lazaridis et al., 2014
608	Mala9	Mala	SouthAsia	India	modern	Present	Dravidian	Mala	Lazaridis et al., 2014
609	Mala10	Mala	SouthAsia	India	modern	Present	Dravidian	Mala	Lazaridis et al., 2014
610	Mala11	Mala	SouthAsia	India	modern	Present	Dravidian	Mala	Lazaridis et al., 2014
611	Mala12	Mala	SouthAsia	India	modern	Present	Dravidian	Mala	Lazaridis et al., 2014
612	Mala13	Mala	SouthAsia	India	modern	Present	Dravidian	Mala	Lazaridis et al., 2014
613	Mala14	Mala	SouthAsia	India	modern	Present	Dravidian	Mala	Lazaridis et al., 2014
614	Mala15	Mala	SouthAsia	India	modern	Present	Dravidian	Mala	Lazaridis et al., 2014
615	Onge1	Onge	SouthAsia	India	modern	Present	Andamanese	Onge	Lazaridis et al., 2014
616	Onge2	Onge	SouthAsia	India	modern	Present	Andamanese	Onge	Lazaridis et al., 2014
617	Onge3	Onge	SouthAsia	India	modern	Present	Andamanese	Onge	Lazaridis et al., 2014
618	Onge7	Onge	SouthAsia	India	modern	Present	Andamanese	Onge	Lazaridis et al., 2014
619	Onge9	Onge	SouthAsia	India	modern	Present	Andamanese	Onge	Lazaridis et al., 2014
620	Onge12	Onge	SouthAsia	India	modern	Present	Andamanese	Onge	Lazaridis et al., 2014
621	Onge13	Onge	SouthAsia	India	modern	Present	Andamanese	Onge	Lazaridis et al., 2014
622	Onge14	Onge	SouthAsia	India	modern	Present	Andamanese	Onge	Lazaridis et al., 2014
623	Onge15	Onge	SouthAsia	India	modern	Present	Andamanese	Onge	Lazaridis et al., 2014
624	Onge16	Onge	SouthAsia	India	modern	Present	Andamanese	Onge	Lazaridis et al., 2014
625	Onge17	Onge	SouthAsia	India	modern	Present	Andamanese	Onge	Lazaridis et al., 2014
626	CHI007	Thai	SEA	Thailand	modern	Present	Tai-Kadai	Thai	Lazaridis et al., 2014
627	CHI034	Thai	SEA	Thailand	modern	Present	Tai-Kadai	Thai	Lazaridis et al., 2014
628	DCH006	Thai	SEA	Thailand	modern	Present	Tai-Kadai	Thai	Lazaridis et al., 2014
629	DCH007	Thai	SEA	Thailand	modern	Present	Tai-Kadai	Thai	Lazaridis et al., 2014
630	DCH008	Thai	SEA	Thailand	modern	Present	Tai-Kadai	Thai	Lazaridis et al., 2014
631	DCH009	Thai	SEA	Thailand	modern	Present	Tai-Kadai	Thai	Lazaridis et al., 2014
632	DCH011	Thai	SEA	Thailand	modern	Present	Tai-Kadai	Thai	Lazaridis et al., 2014
633	DCH012	Thai	SEA	Thailand	modern	Present	Tai-Kadai	Thai	Lazaridis et al., 2014
634	Vishwabrahmin1	Vishwabrahmin	SouthAsia	India	modern	Present	Dravidian	Vishwabrahmin	Lazaridis et al., 2014
635	Vishwabrahmin3	Vishwabrahmin	SouthAsia	India	modern	Present	Dravidian	Vishwabrahmin	Lazaridis et al., 2014
636	Vishwabrahmin4	Vishwabrahmin	SouthAsia	India	modern	Present	Dravidian	Vishwabrahmin	Lazaridis et al., 2014
637	Vishwabrahmin5	Vishwabrahmin	SouthAsia	India	modern	Present	Dravidian	Vishwabrahmin	Lazaridis et al., 2014
638	Vishwabrahmin6	Vishwabrahmin	SouthAsia	India	modern	Present	Dravidian	Vishwabrahmin	Lazaridis et al., 2014
639	Vishwabrahmin7	Vishwabrahmin	SouthAsia	India	modern	Present	Dravidian	Vishwabrahmin	Lazaridis et al., 2014
640	Vishwabrahmin8	Vishwabrahmin	SouthAsia	India	modern	Present	Dravidian	Vishwabrahmin	Lazaridis et al., 2014
641	Vishwabrahmin9	Vishwabrahmin	SouthAsia	India	modern	Present	Dravidian	Vishwabrahmin	Lazaridis et al., 2014
642	Vishwabrahmin10	Vishwabrahmin	SouthAsia	India	modern	Present	Dravidian	Vishwabrahmin	Lazaridis et al., 2014
643	Vishwabrahmin11	Vishwabrahmin	SouthAsia	India	modern	Present	Dravidian	Vishwabrahmin	Lazaridis et al., 2014
644	Vishwabrahmin12	Vishwabrahmin	SouthAsia	India	modern	Present	Dravidian	Vishwabrahmin	Lazaridis et al., 2014
645	Vishwabrahmin13	Vishwabrahmin	SouthAsia	India	modern	Present	Dravidian	Vishwabrahmin	Lazaridis et al., 2014
646	Vishwabrahmin14	Vishwabrahmin	SouthAsia	India	modern	Present	Dravidian	Vishwabrahmin	Lazaridis et al., 2014
647	Vishwabrahmin15	Vishwabrahmin	SouthAsia	India	modern	Present	Dravidian	Vishwabrahmin	Lazaridis et al., 2014
648	I2497_all	BA-NuiNap	SEA	Vietnam	ancient	Bronze_Age	N.A.	BA-NuiNap	Lipson et al., 2018
649	I2948_all_new	BA-NuiNap	SEA	Vietnam	ancient	Bronze_Age	N.A.	BA-NuiNap	Lipson et al., 2018
650	TN110	HtinMal	SEA	Thailand	modern	Present	Austroasiatic	Lua	Lipson et al., 2018
651	TN102	HtinMal	SEA	Thailand	modern	Present	Austroasiatic	Lua	Lipson et al., 2018
652	TN106	HtinMal	SEA	Thailand	modern	Present	Austroasiatic	Lua	Lipson et al., 2018
653	TN105	HtinMal	SEA	Thailand	modern	Present	Austroasiatic	Lua	Lipson et al., 2018
654	TN122	HtinMal	SEA	Thailand	modern	Present	Austroasiatic	Lua	Lipson et al., 2018
655	TN123	HtinMal	SEA	Thailand	modern	Present	Austroasiatic	Lua	Lipson et al., 2018
656	TN115	HtinMal	SEA	Thailand	modern	Present	Austroasiatic	Lua	Lipson et al., 2018
657	TN147	HtinMal	SEA	Thailand	modern	Present	Austroasiatic	Lua	Lipson et al., 2018
658	TN112	HtinMal	SEA	Thailand	modern	Present	Austroasiatic	Lua	Lipson et al., 2018
659	TN125	HtinMal	SEA	Thailand	modern	Present	Austroasiatic	Lua	Lipson et al., 2018
660	I1680_new	IA-VatKomnou	SEA	Cambodia	ancient	Iron_Age	N.A.	IA-VatKomnou	Lipson et al., 2018
661	MA122	Mlabri	SEA	Thailand	modern	Present	Austroasiatic	Mlabri	Lipson et al., 2018
662	MA119	Mlabri	SEA	Thailand	modern	Present	Austroasiatic	Mlabri	Lipson et al., 2018
663	MA112	Mlabri	SEA	Thailand	modern	Present	Austroasiatic	Mlabri	Lipson et al., 2018
664	MA124	Mlabri	SEA	Thailand	modern	Present	Austroasiatic	Mlabri	Lipson et al., 2018
665	MA113	Mlabri	SEA	Thailand	modern	Present	Austroasiatic	Mlabri	Lipson et al., 2018
666	MA117	Mlabri	SEA	Thailand	modern	Present	Austroasiatic	Mlabri	Lipson et al., 2018
667	MA115	Mlabri	SEA	Thailand	modern	Present	Austroasiatic	Mlabri	Lipson et al., 2018
668	MA126	Mlabri	SEA	Thailand	modern	Present	Austroasiatic	Mlabri	Lipson et al., 2018
669	MA128	Mlabri	SEA	Thailand	modern	Present	Austroasiatic	Mlabri	Lipson et al., 2018
670	I0627_all	N-ManBac	SEA	Vietnam	ancient	Neolithic	N.A.	N-ManBac	Lipson et al., 2018
671	I1137_all	N-ManBac	SEA	Vietnam	ancient	Neolithic	N.A.	N-ManBac	Lipson et al., 2018
672	I1859_all	N-ManBac	SEA	Vietnam	ancient	Neolithic	N.A.	N-ManBac	Lipson et al., 2018
673	I2731_all	N-ManBac	SEA	Vietnam	ancient	Neolithic	N.A.	N-ManBac	Lipson et al., 2018
674	I4011_all_new	N-Oakaie	SEA	Myanmar	ancient	Neolithic	N.A.	N-Oakaie	Lipson et al., 2018
675	I2947_new	BA-NuiNap	SEA	Vietnam	ancient	Bronze_Age	N.A.	BA-NuiNap	McColl et al., 2018
676	VtVt779	BA-NuiNap	SEA	Vietnam	ancient	Bronze_Age	N.A.	BA-NuiNap	McColl et al., 2018
677	VtVt781	BA-NuiNap	SEA	Vietnam	ancient	Bronze_Age	N.A.	BA-NuiNap	McColl et al., 2018
678	VtVt796	BA-NuiNap	SEA	Vietnam	ancient	Bronze_Age	N.A.	BA-NuiNap	McColl et al., 2018
679	VtVt808	BA-NuiNap	SEA	Vietnam	ancient	Bronze_Age	N.A.	BA-NuiNap	McColl et al., 2018
680	VtVt719	Hi-HonHaiCoTien	SEA	Vietnam	ancient	Historical	N.A.	Hi-HonHaiCoTien	McColl et al., 2018
681	MaMa555	Hi-Kinabatagan	SEA	Malaysia	ancient	Historical	N.A.	Hi-Kinabatagan	McColl et al., 2018
682	MaMa554	Hi-SupuHujung	SEA	Malaysia	ancient	Historical	N.A.	Hi-SupuHujung	McColl et al., 2018
683	MaMa911	Ho-GuaChaCave	SEA	Malaysia	ancient	Hoabinhian	N.A.	Ho-GuaChaCave	McColl et al., 2018
684	LaLa368	Ho-PhaFaen	SEA	Laos	ancient	Hoabinhian	N.A.	Ho-PhaFaen	McColl et al., 2018
685	ThTh519	IA-LongLongRak	SEA	Thailand	ancient	Iron_Age	N.A.	IA-LongLongRak	McColl et al., 2018
686	ThTh521	IA-LongLongRak	SEA	Thailand	ancient	Iron_Age	N.A.	IA-LongLongRak	McColl et al., 2018
687	ThTh530	IA-LongLongRak	SEA	Thailand	ancient	Iron_Age	N.A.	IA-LongLongRak	McColl et al., 2018
688	ThTh531	IA-LongLongRak	SEA	Thailand	ancient	Iron_Age	N.A.	IA-LongLongRak	McColl et al., 2018
689	ThTh703	IA-LongLongRak	SEA	Thailand	ancient	Iron_Age	N.A.	IA-LongLongRak	McColl et al., 2018
690	MaMa912	N-GuaChaCave	SEA	Malaysia	ancient	Neolithic	N.A.	N-GuaChaCave	McColl et al., 2018
691	VtVt880	N-HonHaiCoTien	SEA	Vietnam	ancient	Neolithic	N.A.	N-HonHaiCoTien	McColl et al., 2018
692	InIn661	N-LoyangUjungCave	SEA	Indonesia	ancient	Neolithic	N.A.	N-LoyangUjungCave	McColl et al., 2018
693	InIn662	N-LoyangUjungCave	SEA	Indonesia	ancient	Neolithic	N.A.	N-LoyangUjungCave	McColl et al., 2018
694	VtVt777	N-MaiDaDieu	SEA	Vietnam	ancient	Neolithic	N.A.	N-MaiDaDieu	McColl et al., 2018
695	VtVt833	N-MaiDaDieu	SEA	Vietnam	ancient	Neolithic	N.A.	N-MaiDaDieu	McColl et al., 2018
696	VtVt778	N-NamTun	SEA	Vietnam	ancient	Neolithic	N.A.	N-NamTun	McColl et al., 2018
697	LaLa727	N-TamHang	SEA	Laos	ancient	Neolithic	N.A.	N-TamHang	McColl et al., 2018
698	LaLa898	N-TamHang	SEA	Laos	ancient	Neolithic	N.A.	N-TamHang	McColl et al., 2018
699	LaLa364	N-TamPaLing	SEA	Laos	ancient	Neolithic	N.A.	N-TamPaLing	McColl et al., 2018
700	HGDP00711	Cambodian	SEA	Cambodia	modern	Present	Austroasiatic	Cambodian	Patterson et al., 2012
701	HGDP00712	Cambodian	SEA	Cambodia	modern	Present	Austroasiatic	Cambodian	Patterson et al., 2012
702	HGDP00713	Cambodian	SEA	Cambodia	modern	Present	Austroasiatic	Cambodian	Patterson et al., 2012
703	HGDP00714	Cambodian	SEA	Cambodia	modern	Present	Austroasiatic	Cambodian	Patterson et al., 2012
704	HGDP00715	Cambodian	SEA	Cambodia	modern	Present	Austroasiatic	Cambodian	Patterson et al., 2012
705	HGDP00716	Cambodian	SEA	Cambodia	modern	Present	Austroasiatic	Cambodian	Patterson et al., 2012
706	HGDP00717	Cambodian	SEA	Cambodia	modern	Present	Austroasiatic	Cambodian	Patterson et al., 2012
707	HGDP00719	Cambodian	SEA	Cambodia	modern	Present	Austroasiatic	Cambodian	Patterson et al., 2012
708	HGDP00720	Cambodian	SEA	Cambodia	modern	Present	Austroasiatic	Cambodian	Patterson et al., 2012
709	HGDP00721	Cambodian	SEA	Cambodia	modern	Present	Austroasiatic	Cambodian	Patterson et al., 2012
710	HGDP01307	Dai	EastAsia	China	modern	Present	Tai-Kadai	Dai	Patterson et al., 2012
711	HGDP01308	Dai	EastAsia	China	modern	Present	Tai-Kadai	Dai	Patterson et al., 2012
712	HGDP01309	Dai	EastAsia	China	modern	Present	Tai-Kadai	Dai	Patterson et al., 2012
713	HGDP01310	Dai	EastAsia	China	modern	Present	Tai-Kadai	Dai	Patterson et al., 2012
714	HGDP01311	Dai	EastAsia	China	modern	Present	Tai-Kadai	Dai	Patterson et al., 2012
715	HGDP01312	Dai	EastAsia	China	modern	Present	Tai-Kadai	Dai	Patterson et al., 2012
716	HGDP01313	Dai	EastAsia	China	modern	Present	Tai-Kadai	Dai	Patterson et al., 2012
717	HGDP01314	Dai	EastAsia	China	modern	Present	Tai-Kadai	Dai	Patterson et al., 2012
718	HGDP01315	Dai	EastAsia	China	modern	Present	Tai-Kadai	Dai	Patterson et al., 2012
719	HGDP01316	Dai	EastAsia	China	modern	Present	Tai-Kadai	Dai	Patterson et al., 2012
720	HGDP01213	Daur	EastAsia	China	modern	Present	Mongolic	Daur	Patterson et al., 2012
721	HGDP01214	Daur	EastAsia	China	modern	Present	Mongolic	Daur	Patterson et al., 2012
722	HGDP01215	Daur	EastAsia	China	modern	Present	Mongolic	Daur	Patterson et al., 2012
723	HGDP01216	Daur	EastAsia	China	modern	Present	Mongolic	Daur	Patterson et al., 2012
724	HGDP01217	Daur	EastAsia	China	modern	Present	Mongolic	Daur	Patterson et al., 2012
725	HGDP01218	Daur	EastAsia	China	modern	Present	Mongolic	Daur	Patterson et al., 2012
726	HGDP01220	Daur	EastAsia	China	modern	Present	Mongolic	Daur	Patterson et al., 2012
727	HGDP01221	Daur	EastAsia	China	modern	Present	Mongolic	Daur	Patterson et al., 2012
728	HGDP01222	Daur	EastAsia	China	modern	Present	Mongolic	Daur	Patterson et al., 2012
729	HGDP00511	French	Europe	France	modern	Present	Indo-European	French	Patterson et al., 2012
730	HGDP00512	French	Europe	France	modern	Present	Indo-European	French	Patterson et al., 2012
731	HGDP00513	French	Europe	France	modern	Present	Indo-European	French	Patterson et al., 2012
732	HGDP00514	French	Europe	France	modern	Present	Indo-European	French	Patterson et al., 2012
733	HGDP00515	French	Europe	France	modern	Present	Indo-European	French	Patterson et al., 2012
734	HGDP00516	French	Europe	France	modern	Present	Indo-European	French	Patterson et al., 2012
735	HGDP00517	French	Europe	France	modern	Present	Indo-European	French	Patterson et al., 2012
736	HGDP00518	French	Europe	France	modern	Present	Indo-European	French	Patterson et al., 2012
737	HGDP00519	French	Europe	France	modern	Present	Indo-European	French	Patterson et al., 2012
738	HGDP00522	French	Europe	France	modern	Present	Indo-European	French	Patterson et al., 2012
739	HGDP00774	Han	EastAsia	China	modern	Present	Sino-Tibetan	Han	Patterson et al., 2012
740	HGDP00775	Han	EastAsia	China	modern	Present	Sino-Tibetan	Han	Patterson et al., 2012
741	HGDP00776	Han	EastAsia	China	modern	Present	Sino-Tibetan	Han	Patterson et al., 2012
742	HGDP00777	Han	EastAsia	China	modern	Present	Sino-Tibetan	Han	Patterson et al., 2012
743	HGDP00779	Han	EastAsia	China	modern	Present	Sino-Tibetan	Han	Patterson et al., 2012
744	HGDP00780	Han	EastAsia	China	modern	Present	Sino-Tibetan	Han	Patterson et al., 2012
745	HGDP00781	Han	EastAsia	China	modern	Present	Sino-Tibetan	Han	Patterson et al., 2012
746	HGDP00782	Han	EastAsia	China	modern	Present	Sino-Tibetan	Han	Patterson et al., 2012
747	HGDP00783	Han	EastAsia	China	modern	Present	Sino-Tibetan	Han	Patterson et al., 2012
748	HGDP00784	Han	EastAsia	China	modern	Present	Sino-Tibetan	Han	Patterson et al., 2012
749	HGDP00785	Han	EastAsia	China	modern	Present	Sino-Tibetan	Han	Patterson et al., 2012
750	HGDP00786	Han	EastAsia	China	modern	Present	Sino-Tibetan	Han	Patterson et al., 2012
751	HGDP00811	Han	EastAsia	China	modern	Present	Sino-Tibetan	Han	Patterson et al., 2012
752	HGDP00812	Han	EastAsia	China	modern	Present	Sino-Tibetan	Han	Patterson et al., 2012
753	HGDP00813	Han	EastAsia	China	modern	Present	Sino-Tibetan	Han	Patterson et al., 2012
754	HGDP00814	Han	EastAsia	China	modern	Present	Sino-Tibetan	Han	Patterson et al., 2012
755	HGDP00815	Han	EastAsia	China	modern	Present	Sino-Tibetan	Han	Patterson et al., 2012
756	HGDP00817	Han	EastAsia	China	modern	Present	Sino-Tibetan	Han	Patterson et al., 2012
757	HGDP00818	Han	EastAsia	China	modern	Present	Sino-Tibetan	Han	Patterson et al., 2012
758	HGDP00819	Han	EastAsia	China	modern	Present	Sino-Tibetan	Han	Patterson et al., 2012
759	HGDP00820	Han	EastAsia	China	modern	Present	Sino-Tibetan	Han	Patterson et al., 2012
760	HGDP00821	Han	EastAsia	China	modern	Present	Sino-Tibetan	Han	Patterson et al., 2012
761	HGDP00822	Han	EastAsia	China	modern	Present	Sino-Tibetan	Han	Patterson et al., 2012
762	HGDP00971	Han	EastAsia	China	modern	Present	Sino-Tibetan	Han	Patterson et al., 2012
763	HGDP00972	Han	EastAsia	China	modern	Present	Sino-Tibetan	Han	Patterson et al., 2012
764	HGDP00973	Han	EastAsia	China	modern	Present	Sino-Tibetan	Han	Patterson et al., 2012
765	HGDP00974	Han	EastAsia	China	modern	Present	Sino-Tibetan	Han	Patterson et al., 2012
766	HGDP00975	Han	EastAsia	China	modern	Present	Sino-Tibetan	Han	Patterson et al., 2012
767	HGDP00976	Han	EastAsia	China	modern	Present	Sino-Tibetan	Han	Patterson et al., 2012
768	HGDP00977	Han	EastAsia	China	modern	Present	Sino-Tibetan	Han	Patterson et al., 2012
769	HGDP01021	Han	EastAsia	China	modern	Present	Sino-Tibetan	Han	Patterson et al., 2012
770	HGDP01023	Han	EastAsia	China	modern	Present	Sino-Tibetan	Han	Patterson et al., 2012
771	HGDP01024	Han	EastAsia	China	modern	Present	Sino-Tibetan	Han	Patterson et al., 2012
772	HGDP01287	Han	EastAsia	China	modern	Present	Sino-Tibetan	Han	Patterson et al., 2012
773	HGDP01288	Han	EastAsia	China	modern	Present	Sino-Tibetan	Han	Patterson et al., 2012
774	HGDP01289	Han	EastAsia	China	modern	Present	Sino-Tibetan	Han	Patterson et al., 2012
775	HGDP01290	Han	EastAsia	China	modern	Present	Sino-Tibetan	Han	Patterson et al., 2012
776	HGDP01291	Han	EastAsia	China	modern	Present	Sino-Tibetan	Han	Patterson et al., 2012
777	HGDP01292	Han	EastAsia	China	modern	Present	Sino-Tibetan	Han	Patterson et al., 2012
778	HGDP01293	Han	EastAsia	China	modern	Present	Sino-Tibetan	Han	Patterson et al., 2012
779	HGDP01294	Han	EastAsia	China	modern	Present	Sino-Tibetan	Han	Patterson et al., 2012
780	HGDP01295	Han	EastAsia	China	modern	Present	Sino-Tibetan	Han	Patterson et al., 2012
781	HGDP01296	Han	EastAsia	China	modern	Present	Sino-Tibetan	Han	Patterson et al., 2012
782	HGDP01233	Hezhen	EastAsia	China	modern	Present	Tungusic	Hezhen	Patterson et al., 2012
783	HGDP01234	Hezhen	EastAsia	China	modern	Present	Tungusic	Hezhen	Patterson et al., 2012
784	HGDP01236	Hezhen	EastAsia	China	modern	Present	Tungusic	Hezhen	Patterson et al., 2012
785	HGDP01237	Hezhen	EastAsia	China	modern	Present	Tungusic	Hezhen	Patterson et al., 2012
786	HGDP01238	Hezhen	EastAsia	China	modern	Present	Tungusic	Hezhen	Patterson et al., 2012
787	HGDP01239	Hezhen	EastAsia	China	modern	Present	Tungusic	Hezhen	Patterson et al., 2012
788	HGDP01240	Hezhen	EastAsia	China	modern	Present	Tungusic	Hezhen	Patterson et al., 2012
789	HGDP01241	Hezhen	EastAsia	China	modern	Present	Tungusic	Hezhen	Patterson et al., 2012
790	HGDP01242	Hezhen	EastAsia	China	modern	Present	Tungusic	Hezhen	Patterson et al., 2012
791	HGDP00747	Japanese	EastAsia	Japan	modern	Present	Japonic	Japanese	Patterson et al., 2012
792	HGDP00748	Japanese	EastAsia	Japan	modern	Present	Japonic	Japanese	Patterson et al., 2012
793	HGDP00749	Japanese	EastAsia	Japan	modern	Present	Japonic	Japanese	Patterson et al., 2012
794	HGDP00750	Japanese	EastAsia	Japan	modern	Present	Japonic	Japanese	Patterson et al., 2012
795	HGDP00751	Japanese	EastAsia	Japan	modern	Present	Japonic	Japanese	Patterson et al., 2012
796	HGDP00752	Japanese	EastAsia	Japan	modern	Present	Japonic	Japanese	Patterson et al., 2012
797	HGDP00753	Japanese	EastAsia	Japan	modern	Present	Japonic	Japanese	Patterson et al., 2012
798	HGDP00754	Japanese	EastAsia	Japan	modern	Present	Japonic	Japanese	Patterson et al., 2012
799	HGDP00755	Japanese	EastAsia	Japan	modern	Present	Japonic	Japanese	Patterson et al., 2012
800	HGDP00756	Japanese	EastAsia	Japan	modern	Present	Japonic	Japanese	Patterson et al., 2012
801	HGDP00757	Japanese	EastAsia	Japan	modern	Present	Japonic	Japanese	Patterson et al., 2012
802	HGDP00758	Japanese	EastAsia	Japan	modern	Present	Japonic	Japanese	Patterson et al., 2012
803	HGDP00759	Japanese	EastAsia	Japan	modern	Present	Japonic	Japanese	Patterson et al., 2012
804	HGDP00760	Japanese	EastAsia	Japan	modern	Present	Japonic	Japanese	Patterson et al., 2012
805	HGDP00761	Japanese	EastAsia	Japan	modern	Present	Japonic	Japanese	Patterson et al., 2012
806	HGDP00762	Japanese	EastAsia	Japan	modern	Present	Japonic	Japanese	Patterson et al., 2012
807	HGDP00763	Japanese	EastAsia	Japan	modern	Present	Japonic	Japanese	Patterson et al., 2012
808	HGDP00764	Japanese	EastAsia	Japan	modern	Present	Japonic	Japanese	Patterson et al., 2012
809	HGDP00765	Japanese	EastAsia	Japan	modern	Present	Japonic	Japanese	Patterson et al., 2012
810	HGDP00766	Japanese	EastAsia	Japan	modern	Present	Japonic	Japanese	Patterson et al., 2012
811	HGDP00767	Japanese	EastAsia	Japan	modern	Present	Japonic	Japanese	Patterson et al., 2012
812	HGDP00768	Japanese	EastAsia	Japan	modern	Present	Japonic	Japanese	Patterson et al., 2012
813	HGDP00769	Japanese	EastAsia	Japan	modern	Present	Japonic	Japanese	Patterson et al., 2012
814	HGDP00771	Japanese	EastAsia	Japan	modern	Present	Japonic	Japanese	Patterson et al., 2012
815	HGDP00772	Japanese	EastAsia	Japan	modern	Present	Japonic	Japanese	Patterson et al., 2012
816	HGDP00773	Japanese	EastAsia	Japan	modern	Present	Japonic	Japanese	Patterson et al., 2012
817	HGDP00790	Japanese	EastAsia	Japan	modern	Present	Japonic	Japanese	Patterson et al., 2012
818	HGDP00791	Japanese	EastAsia	Japan	modern	Present	Japonic	Japanese	Patterson et al., 2012
819	HGDP00828	Japanese	EastAsia	Japan	modern	Present	Japonic	Japanese	Patterson et al., 2012
820	HG01842	Kinh	SEA	Vietnam	modern	Present	Austroasiatic	Kinh	Patterson et al., 2012
821	HG01844	Kinh	SEA	Vietnam	modern	Present	Austroasiatic	Kinh	Patterson et al., 2012
822	HG01846	Kinh	SEA	Vietnam	modern	Present	Austroasiatic	Kinh	Patterson et al., 2012
823	HG01600	Kinh	SEA	Vietnam	modern	Present	Austroasiatic	Kinh	Patterson et al., 2012
824	HG01595	Kinh	SEA	Vietnam	modern	Present	Austroasiatic	Kinh	Patterson et al., 2012
825	HG01596	Kinh	SEA	Vietnam	modern	Present	Austroasiatic	Kinh	Patterson et al., 2012
826	HG01597	Kinh	SEA	Vietnam	modern	Present	Austroasiatic	Kinh	Patterson et al., 2012
827	HG01598	Kinh	SEA	Vietnam	modern	Present	Austroasiatic	Kinh	Patterson et al., 2012
828	HGDP01317	Lahu_C	EastAsia	China	modern	Present	Sino-Tibetan	Lahu_C	Patterson et al., 2012
829	HGDP01318	Lahu_C	EastAsia	China	modern	Present	Sino-Tibetan	Lahu_C	Patterson et al., 2012
830	HGDP01319	Lahu_C	EastAsia	China	modern	Present	Sino-Tibetan	Lahu_C	Patterson et al., 2012
831	HGDP01320	Lahu_C	EastAsia	China	modern	Present	Sino-Tibetan	Lahu_C	Patterson et al., 2012
832	HGDP01321	Lahu_C	EastAsia	China	modern	Present	Sino-Tibetan	Lahu_C	Patterson et al., 2012
833	HGDP01322	Lahu_C	EastAsia	China	modern	Present	Sino-Tibetan	Lahu_C	Patterson et al., 2012
834	HGDP01323	Lahu_C	EastAsia	China	modern	Present	Sino-Tibetan	Lahu_C	Patterson et al., 2012
835	HGDP01326	Lahu_C	EastAsia	China	modern	Present	Sino-Tibetan	Lahu_C	Patterson et al., 2012
836	HGDP00449	Mbuti	Africa	Congo	modern	Present	Central_Sudanic	Mbuti	Patterson et al., 2012
837	HGDP00462	Mbuti	Africa	Congo	modern	Present	Central_Sudanic	Mbuti	Patterson et al., 2012
838	HGDP00463	Mbuti	Africa	Congo	modern	Present	Central_Sudanic	Mbuti	Patterson et al., 2012
839	HGDP00467	Mbuti	Africa	Congo	modern	Present	Central_Sudanic	Mbuti	Patterson et al., 2012
840	HGDP00474	Mbuti	Africa	Congo	modern	Present	Central_Sudanic	Mbuti	Patterson et al., 2012
841	HGDP00476	Mbuti	Africa	Congo	modern	Present	Central_Sudanic	Mbuti	Patterson et al., 2012
842	HGDP00478	Mbuti	Africa	Congo	modern	Present	Central_Sudanic	Mbuti	Patterson et al., 2012
843	HGDP00982	Mbuti	Africa	Congo	modern	Present	Central_Sudanic	Mbuti	Patterson et al., 2012
844	HGDP00984	Mbuti	Africa	Congo	modern	Present	Central_Sudanic	Mbuti	Patterson et al., 2012
845	HGDP01081	Mbuti	Africa	Congo	modern	Present	Central_Sudanic	Mbuti	Patterson et al., 2012
846	HGDP01189	Miao	EastAsia	China	modern	Present	Hmong-Mien	Miao	Patterson et al., 2012
847	HGDP01190	Miao	EastAsia	China	modern	Present	Hmong-Mien	Miao	Patterson et al., 2012
848	HGDP01191	Miao	EastAsia	China	modern	Present	Hmong-Mien	Miao	Patterson et al., 2012
849	HGDP01192	Miao	EastAsia	China	modern	Present	Hmong-Mien	Miao	Patterson et al., 2012
850	HGDP01193	Miao	EastAsia	China	modern	Present	Hmong-Mien	Miao	Patterson et al., 2012
851	HGDP01194	Miao	EastAsia	China	modern	Present	Hmong-Mien	Miao	Patterson et al., 2012
852	HGDP01195	Miao	EastAsia	China	modern	Present	Hmong-Mien	Miao	Patterson et al., 2012
853	HGDP01196	Miao	EastAsia	China	modern	Present	Hmong-Mien	Miao	Patterson et al., 2012
854	HGDP01197	Miao	EastAsia	China	modern	Present	Hmong-Mien	Miao	Patterson et al., 2012
855	HGDP01198	Miao	EastAsia	China	modern	Present	Hmong-Mien	Miao	Patterson et al., 2012
856	HGDP01223	Mongola	EastAsia	Mongolia	modern	Present	Mongolic	Mongola	Patterson et al., 2012
857	HGDP01224	Mongola	EastAsia	Mongolia	modern	Present	Mongolic	Mongola	Patterson et al., 2012
858	HGDP01225	Mongola	EastAsia	Mongolia	modern	Present	Mongolic	Mongola	Patterson et al., 2012
859	HGDP01226	Mongola	EastAsia	Mongolia	modern	Present	Mongolic	Mongola	Patterson et al., 2012
860	HGDP01227	Mongola	EastAsia	Mongolia	modern	Present	Mongolic	Mongola	Patterson et al., 2012
861	HGDP01228	Mongola	EastAsia	Mongolia	modern	Present	Mongolic	Mongola	Patterson et al., 2012
862	HGDP01229	Mongola	EastAsia	Mongolia	modern	Present	Mongolic	Mongola	Patterson et al., 2012
863	HGDP01230	Mongola	EastAsia	Mongolia	modern	Present	Mongolic	Mongola	Patterson et al., 2012
864	HGDP01231	Mongola	EastAsia	Mongolia	modern	Present	Mongolic	Mongola	Patterson et al., 2012
865	HGDP01232	Mongola	EastAsia	Mongolia	modern	Present	Mongolic	Mongola	Patterson et al., 2012
866	HGDP01337	Naxi	EastAsia	China	modern	Present	Sino-Tibetan	Naxi	Patterson et al., 2012
867	HGDP01338	Naxi	EastAsia	China	modern	Present	Sino-Tibetan	Naxi	Patterson et al., 2012
868	HGDP01339	Naxi	EastAsia	China	modern	Present	Sino-Tibetan	Naxi	Patterson et al., 2012
869	HGDP01340	Naxi	EastAsia	China	modern	Present	Sino-Tibetan	Naxi	Patterson et al., 2012
870	HGDP01341	Naxi	EastAsia	China	modern	Present	Sino-Tibetan	Naxi	Patterson et al., 2012
871	HGDP01342	Naxi	EastAsia	China	modern	Present	Sino-Tibetan	Naxi	Patterson et al., 2012
872	HGDP01344	Naxi	EastAsia	China	modern	Present	Sino-Tibetan	Naxi	Patterson et al., 2012
873	HGDP01345	Naxi	EastAsia	China	modern	Present	Sino-Tibetan	Naxi	Patterson et al., 2012
874	HGDP01346	Naxi	EastAsia	China	modern	Present	Sino-Tibetan	Naxi	Patterson et al., 2012
875	HGDP01203	Oroqen	EastAsia	China	modern	Present	Tungusic	Oroqen	Patterson et al., 2012
876	HGDP01204	Oroqen	EastAsia	China	modern	Present	Tungusic	Oroqen	Patterson et al., 2012
877	HGDP01205	Oroqen	EastAsia	China	modern	Present	Tungusic	Oroqen	Patterson et al., 2012
878	HGDP01206	Oroqen	EastAsia	China	modern	Present	Tungusic	Oroqen	Patterson et al., 2012
879	HGDP01207	Oroqen	EastAsia	China	modern	Present	Tungusic	Oroqen	Patterson et al., 2012
880	HGDP01208	Oroqen	EastAsia	China	modern	Present	Tungusic	Oroqen	Patterson et al., 2012
881	HGDP01209	Oroqen	EastAsia	China	modern	Present	Tungusic	Oroqen	Patterson et al., 2012
882	HGDP01211	Oroqen	EastAsia	China	modern	Present	Tungusic	Oroqen	Patterson et al., 2012
883	HGDP01212	Oroqen	EastAsia	China	modern	Present	Tungusic	Oroqen	Patterson et al., 2012
884	HGDP01327	She	EastAsia	China	modern	Present	Hmong-Mien	She	Patterson et al., 2012
885	HGDP01328	She	EastAsia	China	modern	Present	Hmong-Mien	She	Patterson et al., 2012
886	HGDP01329	She	EastAsia	China	modern	Present	Hmong-Mien	She	Patterson et al., 2012
887	HGDP01330	She	EastAsia	China	modern	Present	Hmong-Mien	She	Patterson et al., 2012
888	HGDP01331	She	EastAsia	China	modern	Present	Hmong-Mien	She	Patterson et al., 2012
889	HGDP01332	She	EastAsia	China	modern	Present	Hmong-Mien	She	Patterson et al., 2012
890	HGDP01333	She	EastAsia	China	modern	Present	Hmong-Mien	She	Patterson et al., 2012
891	HGDP01334	She	EastAsia	China	modern	Present	Hmong-Mien	She	Patterson et al., 2012
892	HGDP01335	She	EastAsia	China	modern	Present	Hmong-Mien	She	Patterson et al., 2012
893	HGDP01336	She	EastAsia	China	modern	Present	Hmong-Mien	She	Patterson et al., 2012
894	HGDP01347	Tu	EastAsia	China	modern	Present	Sino-Tibetan	Tu	Patterson et al., 2012
895	HGDP01348	Tu	EastAsia	China	modern	Present	Sino-Tibetan	Tu	Patterson et al., 2012
896	HGDP01349	Tu	EastAsia	China	modern	Present	Sino-Tibetan	Tu	Patterson et al., 2012
897	HGDP01350	Tu	EastAsia	China	modern	Present	Sino-Tibetan	Tu	Patterson et al., 2012
898	HGDP01351	Tu	EastAsia	China	modern	Present	Sino-Tibetan	Tu	Patterson et al., 2012
899	HGDP01352	Tu	EastAsia	China	modern	Present	Sino-Tibetan	Tu	Patterson et al., 2012
900	HGDP01353	Tu	EastAsia	China	modern	Present	Sino-Tibetan	Tu	Patterson et al., 2012
901	HGDP01354	Tu	EastAsia	China	modern	Present	Sino-Tibetan	Tu	Patterson et al., 2012
902	HGDP01355	Tu	EastAsia	China	modern	Present	Sino-Tibetan	Tu	Patterson et al., 2012
903	HGDP01356	Tu	EastAsia	China	modern	Present	Sino-Tibetan	Tu	Patterson et al., 2012
904	HGDP01095	Tujia	EastAsia	China	modern	Present	Sino-Tibetan	Tujia	Patterson et al., 2012
905	HGDP01096	Tujia	EastAsia	China	modern	Present	Sino-Tibetan	Tujia	Patterson et al., 2012
906	HGDP01097	Tujia	EastAsia	China	modern	Present	Sino-Tibetan	Tujia	Patterson et al., 2012
907	HGDP01098	Tujia	EastAsia	China	modern	Present	Sino-Tibetan	Tujia	Patterson et al., 2012
908	HGDP01099	Tujia	EastAsia	China	modern	Present	Sino-Tibetan	Tujia	Patterson et al., 2012
909	HGDP01100	Tujia	EastAsia	China	modern	Present	Sino-Tibetan	Tujia	Patterson et al., 2012
910	HGDP01101	Tujia	EastAsia	China	modern	Present	Sino-Tibetan	Tujia	Patterson et al., 2012
911	HGDP01102	Tujia	EastAsia	China	modern	Present	Sino-Tibetan	Tujia	Patterson et al., 2012
912	HGDP01103	Tujia	EastAsia	China	modern	Present	Sino-Tibetan	Tujia	Patterson et al., 2012
913	HGDP01104	Tujia	EastAsia	China	modern	Present	Sino-Tibetan	Tujia	Patterson et al., 2012
914	HGDP01297	Uygur	EastAsia	China	modern	Present	Turkic	Uygur	Patterson et al., 2012
915	HGDP01298	Uygur	EastAsia	China	modern	Present	Turkic	Uygur	Patterson et al., 2012
916	HGDP01299	Uygur	EastAsia	China	modern	Present	Turkic	Uygur	Patterson et al., 2012
917	HGDP01300	Uygur	EastAsia	China	modern	Present	Turkic	Uygur	Patterson et al., 2012
918	HGDP01301	Uygur	EastAsia	China	modern	Present	Turkic	Uygur	Patterson et al., 2012
919	HGDP01302	Uygur	EastAsia	China	modern	Present	Turkic	Uygur	Patterson et al., 2012
920	HGDP01303	Uygur	EastAsia	China	modern	Present	Turkic	Uygur	Patterson et al., 2012
921	HGDP01304	Uygur	EastAsia	China	modern	Present	Turkic	Uygur	Patterson et al., 2012
922	HGDP01305	Uygur	EastAsia	China	modern	Present	Turkic	Uygur	Patterson et al., 2012
923	HGDP01306	Uygur	EastAsia	China	modern	Present	Turkic	Uygur	Patterson et al., 2012
924	HGDP01243	Xibo	EastAsia	China	modern	Present	Tungusic	Xibo	Patterson et al., 2012
925	HGDP01244	Xibo	EastAsia	China	modern	Present	Tungusic	Xibo	Patterson et al., 2012
926	HGDP01245	Xibo	EastAsia	China	modern	Present	Tungusic	Xibo	Patterson et al., 2012
927	HGDP01246	Xibo	EastAsia	China	modern	Present	Tungusic	Xibo	Patterson et al., 2012
928	HGDP01247	Xibo	EastAsia	China	modern	Present	Tungusic	Xibo	Patterson et al., 2012
929	HGDP01248	Xibo	EastAsia	China	modern	Present	Tungusic	Xibo	Patterson et al., 2012
930	HGDP01249	Xibo	EastAsia	China	modern	Present	Tungusic	Xibo	Patterson et al., 2012
931	HGDP01250	Xibo	EastAsia	China	modern	Present	Tungusic	Xibo	Patterson et al., 2012
932	HGDP01251	Xibo	EastAsia	China	modern	Present	Tungusic	Xibo	Patterson et al., 2012
933	HGDP01179	Yi	EastAsia	China	modern	Present	Sino-Tibetan	Yi	Patterson et al., 2012
934	HGDP01180	Yi	EastAsia	China	modern	Present	Sino-Tibetan	Yi	Patterson et al., 2012
935	HGDP01181	Yi	EastAsia	China	modern	Present	Sino-Tibetan	Yi	Patterson et al., 2012
936	HGDP01182	Yi	EastAsia	China	modern	Present	Sino-Tibetan	Yi	Patterson et al., 2012
937	HGDP01183	Yi	EastAsia	China	modern	Present	Sino-Tibetan	Yi	Patterson et al., 2012
938	HGDP01184	Yi	EastAsia	China	modern	Present	Sino-Tibetan	Yi	Patterson et al., 2012
939	HGDP01185	Yi	EastAsia	China	modern	Present	Sino-Tibetan	Yi	Patterson et al., 2012
940	HGDP01186	Yi	EastAsia	China	modern	Present	Sino-Tibetan	Yi	Patterson et al., 2012
941	HGDP01187	Yi	EastAsia	China	modern	Present	Sino-Tibetan	Yi	Patterson et al., 2012
942	HGDP01188	Yi	EastAsia	China	modern	Present	Sino-Tibetan	Yi	Patterson et al., 2012
943	Bor6_1	Borneo	SEA	Indonesia	modern	Present	Austronesian	Borneo	Qin and Stoneking 2015
944	Bor7_2	Borneo	SEA	Indonesia	modern	Present	Austronesian	Borneo	Qin and Stoneking 2015
945	Bor9_3	Borneo	SEA	Indonesia	modern	Present	Austronesian	Borneo	Qin and Stoneking 2015
946	Bor1_5	Borneo	SEA	Indonesia	modern	Present	Austronesian	Borneo	Qin and Stoneking 2015
947	Bor16_1	Borneo	SEA	Indonesia	modern	Present	Austronesian	Borneo	Qin and Stoneking 2015
948	Bor2_3	Borneo	SEA	Indonesia	modern	Present	Austronesian	Borneo	Qin and Stoneking 2015
949	Bor20_1	Borneo	SEA	Indonesia	modern	Present	Austronesian	Borneo	Qin and Stoneking 2015
950	Bor3_3	Borneo	SEA	Indonesia	modern	Present	Austronesian	Borneo	Qin and Stoneking 2015
951	Bor4_5	Borneo	SEA	Indonesia	modern	Present	Austronesian	Borneo	Qin and Stoneking 2015
952	PH52_3	Mamanwa	SEA	Philippines	modern	Present	Austronesian	Mamanwa	Qin and Stoneking 2015
953	PH72_3	Mamanwa	SEA	Philippines	modern	Present	Austronesian	Mamanwa	Qin and Stoneking 2015
954	PH8	Mamanwa	SEA	Philippines	modern	Present	Austronesian	Mamanwa	Qin and Stoneking 2015
955	PH53_1	Mamanwa	SEA	Philippines	modern	Present	Austronesian	Mamanwa	Qin and Stoneking 2015
956	PH77_1	Mamanwa	SEA	Philippines	modern	Present	Austronesian	Mamanwa	Qin and Stoneking 2015
957	PH9	Mamanwa	SEA	Philippines	modern	Present	Austronesian	Mamanwa	Qin and Stoneking 2015
958	PH55_2	Mamanwa	SEA	Philippines	modern	Present	Austronesian	Mamanwa	Qin and Stoneking 2015
959	PH10_1	Mamanwa	SEA	Philippines	modern	Present	Austronesian	Mamanwa	Qin and Stoneking 2015
960	PH56_1	Mamanwa	SEA	Philippines	modern	Present	Austronesian	Mamanwa	Qin and Stoneking 2015
961	PH35_1	Mamanwa	SEA	Philippines	modern	Present	Austronesian	Mamanwa	Qin and Stoneking 2015
962	PH38_1	Mamanwa	SEA	Philippines	modern	Present	Austronesian	Mamanwa	Qin and Stoneking 2015
963	PH65_1	Mamanwa	SEA	Philippines	modern	Present	Austronesian	Mamanwa	Qin and Stoneking 2015
964	PH2	Mamanwa	SEA	Philippines	modern	Present	Austronesian	Mamanwa	Qin and Stoneking 2015
965	PH45_1	Mamanwa	SEA	Philippines	modern	Present	Austronesian	Mamanwa	Qin and Stoneking 2015
966	PH66_2	Mamanwa	SEA	Philippines	modern	Present	Austronesian	Mamanwa	Qin and Stoneking 2015
967	PH4	Mamanwa	SEA	Philippines	modern	Present	Austronesian	Mamanwa	Qin and Stoneking 2015
968	PH50_1	Mamanwa	SEA	Philippines	modern	Present	Austronesian	Mamanwa	Qin and Stoneking 2015
969	PH67_2	Mamanwa	SEA	Philippines	modern	Present	Austronesian	Mamanwa	Qin and Stoneking 2015
970	Smd6_1	Semende	SEA	Indonesia	modern	Present	Austronesian	Semende	Qin and Stoneking 2015
971	Smd9_1	Semende	SEA	Indonesia	modern	Present	Austronesian	Semende	Qin and Stoneking 2015
972	Smd10_1	Semende	SEA	Indonesia	modern	Present	Austronesian	Semende	Qin and Stoneking 2015
973	Smd14_1	Semende	SEA	Indonesia	modern	Present	Austronesian	Semende	Qin and Stoneking 2015
974	Smd15_1	Semende	SEA	Indonesia	modern	Present	Austronesian	Semende	Qin and Stoneking 2015
975	Smd1_1	Semende	SEA	Indonesia	modern	Present	Austronesian	Semende	Qin and Stoneking 2015
976	Smd18_1	Semende	SEA	Indonesia	modern	Present	Austronesian	Semende	Qin and Stoneking 2015
977	Smd3_1	Semende	SEA	Indonesia	modern	Present	Austronesian	Semende	Qin and Stoneking 2015
978	Smd19_1	Semende	SEA	Indonesia	modern	Present	Austronesian	Semende	Qin and Stoneking 2015
979	Smd5_1	Semende	SEA	Indonesia	modern	Present	Austronesian	Semende	Qin and Stoneking 2015

## Sheet: Sup Table 2
Supplementary table 2 Summarized data of populations using for comparison
No.	Populations	Country	Language family	Sample size
1	Khamu1	Thailand	Austroasiatic	17
2	Khamu2	Thailand	Austroasiatic	16
3	Khamu3	Thailand	Austroasiatic	21
4	Lua1	Thailand	Austroasiatic	13
5	Lua2	Thailand	Austroasiatic	14
6	BlackTai	Thailand	Tai-Kadai	9
7	Blang	Thailand	Austroasiatic	9
8	Bru	Thailand	Austroasiatic	12
9	CentralThai	Thailand	Tai-Kadai	20
10	HmongDaw	Thailand	Hmong-Mien	9
11	HmongNjua	Thailand	Hmong-Mien	8
12	HtinPray	Thailand	Austroasiatic	11
13	IuMien	Thailand	Hmong-Mien	8
14	Kalueang	Thailand	Tai-Kadai	10
15	KarenPadaung	Thailand	Sino-Tibetan	10
16	KarenPwo	Thailand	Sino-Tibetan	10
17	KarenSkaw	Thailand	Sino-Tibetan	10
18	Khamu4	Thailand	Austroasiatic	10
19	Khonmueang	Thailand	Tai-Kadai	20
20	Khuen	Thailand	Tai-Kadai	9
21	Lahu	Thailand	Sino-Tibetan	19
22	LaoIsan	Thailand	Tai-Kadai	20
23	Laotian	Laos	Tai-Kadai	30
24	Lawa_Eastern	Thailand	Austroasiatic	10
25	Lawa_Western	Thailand	Austroasiatic	9
26	Lisu	Thailand	Sino-Tibetan	9
27	Lue	Thailand	Tai-Kadai	9
28	Mon	Thailand	Austroasiatic	49
29	Nyaw	Thailand	Tai-Kadai	10
30	Palaung	Thailand	Austroasiatic	9
31	Phuan	Thailand	Tai-Kadai	10
32	Phutai	Thailand	Tai-Kadai	10
33	Saek	Thailand	Tai-Kadai	14
34	Shan	Thailand	Tai-Kadai	9
35	Soa	Thailand	Austroasiatic	15
36	SouthernThai_AN	Thailand	Austronesian	15
37	SouthernThai_TK	Thailand	Tai-Kadai	15
38	Yuan	Thailand	Tai-Kadai	8
39	Amis	Taiwan	Austronesian	10
40	Atayal	Taiwan	Austronesian	10
41	Brahmin_Tiwari	India	Indo-European	15
42	Gujarati	India	Indo-European	20
43	Kharia	India	Austroasiatic	15
44	Lodhi	India	Indo-European	13
45	Mala	India	Dravidian	15
46	Onge	India	Andamanese	11
47	Thai	Thailand	Tai-Kadai	8
48	Vishwabrahmin	India	Dravidian	14
49	BA-NuiNap	Vietnam	N.A.	7
50	HtinMal	Thailand	Austroasiatic	10
51	IA-VatKomnou	Cambodia	N.A.	1
52	Mlabri	Thailand	Austroasiatic	9
53	N-ManBac	Vietnam	N.A.	4
54	N-Oakaie	Myanmar	N.A.	1
55	Hi-HonHaiCoTien	Vietnam	N.A.	1
56	Hi-Kinabatagan	Malaysia	N.A.	1
57	Hi-SupuHujung	Malaysia	N.A.	1
58	Ho-GuaChaCave	Malaysia	N.A.	1
59	Ho-PhaFaen	Laos	N.A.	1
60	IA-LongLongRak	Thailand	N.A.	5
61	N-GuaChaCave	Malaysia	N.A.	1
62	N-HonHaiCoTien	Vietnam	N.A.	1
63	N-LoyangUjungCave	Indonesia	N.A.	2
64	N-MaiDaDieu	Vietnam	N.A.	2
65	N-NamTun	Vietnam	N.A.	1
66	N-TamHang	Laos	N.A.	2
67	N-TamPaLing	Laos	N.A.	1
68	Cambodian	Cambodia	Austroasiatic	10
69	Dai	China	Tai-Kadai	10
70	Daur	China	Mongolic	9
71	French	France	Indo-European	10
72	Han	China	Sino-Tibetan	43
73	Hezhen	China	Tungusic	9
74	Japanese	Japan	Japonic	29
75	Kinh	Vietnam	Austroasiatic	8
76	Lahu_C	China	Sino-Tibetan	8
77	Mbuti	Congo	Central_Sudanic	10
78	Miao	China	Hmong-Mien	10
79	Mongola	Mongolia	Mongolic	10
80	Naxi	China	Sino-Tibetan	9
81	Oroqen	China	Tungusic	9
82	She	China	Hmong-Mien	10
83	Tu	China	Sino-Tibetan	10
84	Tujia	China	Sino-Tibetan	10
85	Uygur	China	Turkic	10
86	Xibo	China	Tungusic	9
87	Yi	China	Sino-Tibetan	10
88	Borneo	Indonesia	Austronesian	9
89	Mamanwa	Philippines	Austronesian	18
90	Semende	Indonesia	Austronesian	10

## Sheet: Sup Table 3
Supplementary table _ : The result of the f3 (X, Y: Outgroup), where Outgroup = Mbuti
X	Y	f3	stderr	Zscore	nsnps
SouthernThai_TK	SouthernThai_TK	0	-1	0	-1
SouthernThai_TK	Laotian	0.254428	0.001846	137.814	314525
SouthernThai_TK	BlackTai	0.254772	0.001877	135.742	312419
SouthernThai_TK	LaoIsan	0.252526	0.001854	136.223	313951
SouthernThai_TK	Phutai	0.253288	0.001874	135.187	313245
SouthernThai_TK	Nyaw	0.252925	0.001853	136.53	312401
SouthernThai_TK	Kalueang	0.252698	0.001853	136.393	312175
SouthernThai_TK	Saek	0.254209	0.001865	136.313	312420
SouthernThai_TK	Mon	0.245804	0.001792	137.133	318264
SouthernThai_TK	Soa	0.252409	0.00186	135.731	312933
SouthernThai_TK	Bru	0.252677	0.001862	135.666	312091
SouthernThai_TK	SouthernThai_AN	0.245176	0.001782	137.6	314777
SouthernThai_TK	HmongDaw	0.254294	0.001899	133.922	312205
SouthernThai_TK	Khuen	0.254995	0.001909	133.591	311973
SouthernThai_TK	Lue	0.25526	0.00186	137.271	311855
SouthernThai_TK	CentralThai	0.247879	0.00181	136.974	315162
SouthernThai_TK	Khonmueang	0.253354	0.001869	135.533	313777
SouthernThai_TK	Shan	0.251753	0.001865	134.992	312242
SouthernThai_TK	Phuan	0.254537	0.001872	135.994	312057
SouthernThai_TK	HtinPray	0.252827	0.001875	134.82	311773
SouthernThai_TK	HmongNjua	0.254426	0.001929	131.923	311679
SouthernThai_TK	Yuan	0.254445	0.001852	137.39	311918
SouthernThai_TK	Palaung	0.25037	0.001855	134.969	311905
SouthernThai_TK	Lawa_Western	0.250892	0.001894	132.492	312141
SouthernThai_TK	Khamu4	0.252941	0.001876	134.851	312312
SouthernThai_TK	IuMien	0.254687	0.001894	134.493	312075
SouthernThai_TK	Blang	0.252641	0.001867	135.35	311962
SouthernThai_TK	KarenSkaw	0.250524	0.001869	134.038	312917
SouthernThai_TK	Lahu	0.2531	0.001859	136.182	313000
SouthernThai_TK	Lisu	0.25157	0.001877	134.046	312248
SouthernThai_TK	Lawa_Eastern	0.2511	0.001895	132.52	312095
SouthernThai_TK	KarenPadaung	0.251095	0.001841	136.395	312105
SouthernThai_TK	KarenPwo	0.251421	0.001885	133.397	312252
SouthernThai_TK	Cambodian	0.250286	0.001846	135.59	312880
SouthernThai_TK	Japanese	0.251403	0.001883	133.537	313922
SouthernThai_TK	Han	0.253491	0.001861	136.177	314869
SouthernThai_TK	Tujia	0.254003	0.00187	135.815	312337
SouthernThai_TK	Yi	0.250693	0.001896	132.191	312445
SouthernThai_TK	Miao	0.254273	0.001889	134.609	312118
SouthernThai_TK	Oroqen	0.247841	0.001876	132.086	312559
SouthernThai_TK	Daur	0.247774	0.001861	133.167	312711
SouthernThai_TK	Mongola	0.246785	0.001875	131.6	313363
SouthernThai_TK	Hezhen	0.248524	0.0019	130.823	312442
SouthernThai_TK	Xibo	0.247309	0.001865	132.614	312908
SouthernThai_TK	Uygur	0.227703	0.001749	130.167	315676
SouthernThai_TK	Dai	0.256014	0.0019	134.736	311901
SouthernThai_TK	Lahu_C	0.253193	0.001878	134.831	311625
SouthernThai_TK	She	0.254711	0.001884	135.188	311958
SouthernThai_TK	Naxi	0.250344	0.001907	131.271	312217
SouthernThai_TK	Tu	0.247004	0.001874	131.824	313091
SouthernThai_TK	Mala	0.217839	0.001716	126.96	315808
SouthernThai_TK	Brahmin_Tiwari	0.212962	0.00168	126.772	317297
SouthernThai_TK	Kharia	0.227763	0.001785	127.624	314549
SouthernThai_TK	Lodhi	0.216627	0.001713	126.463	316003
SouthernThai_TK	Vishwabrahmin	0.2174	0.001706	127.452	316121
SouthernThai_TK	Borneo	0.253306	0.001878	134.908	311891
SouthernThai_TK	Semende	0.25462	0.001892	134.611	311911
SouthernThai_TK	Mamanwa	0.24272	0.001788	135.721	313736
SouthernThai_TK	Atayal	0.255906	0.001924	133.041	311296
SouthernThai_TK	Amis	0.256777	0.00191	134.473	311581
SouthernThai_TK	Kinh	0.254531	0.001865	136.502	311993
SouthernThai_TK	Gujarati	0.213116	0.001694	125.814	317868
SouthernThai_TK	Thai	0.248287	0.001858	133.607	312529
SouthernThai_TK	Mlabri	0.252215	0.00198	127.375	310682
SouthernThai_TK	HtinMal	0.253292	0.001889	134.056	311515
SouthernThai_TK	N-ManBac	0.249098	0.002631	94.668	85076
SouthernThai_TK	BA-NuiNap	0.249526	0.002115	118.004	208849
SouthernThai_TK	N-Oakaie	0.24927	0.003162	78.845	53319
SouthernThai_TK	IA-VatKomnou	0.242171	0.005172	46.819	14789
SouthernThai_TK	N-LoyangUjungCave	0.240046	0.00335	71.649	42106
SouthernThai_TK	N-TamPaLing	0.248294	0.002128	116.685	232766
SouthernThai_TK	Ho-PhaFaen	0.216632	0.002298	94.289	140022
SouthernThai_TK	N-TamHang	0.246905	0.002486	99.305	109614
SouthernThai_TK	Hi-SupuHujung	0.245286	0.003327	73.734	45239
SouthernThai_TK	Hi-Kinabatagan	0.248768	0.002392	103.989	132872
SouthernThai_TK	Ho-GuaChaCave	0.207268	0.003421	60.593	34854
SouthernThai_TK	N-GuaChaCave	0.246346	0.002142	115.029	252982
SouthernThai_TK	IA-LongLongRak	0.242778	0.002152	112.81	195605
SouthernThai_TK	Hi-HonHaiCoTien	0.250952	0.002846	88.179	72379
SouthernThai_TK	N-MaiDaDieu	0.242139	0.002639	91.767	76775
SouthernThai_TK	N-NamTun	0.245171	0.003276	74.838	47764
SouthernThai_TK	N-HonHaiCoTien	0.243951	0.003833	63.64	33180
SouthernThai_TK	Mbuti	0	-1	0	-1
SouthernThai_TK	French	0.203376	0.001744	116.618	317373
SouthernThai_TK	Onge	0.224406	0.001901	118.077	311748
SouthernThai_TK	Khamu1	0.253372	0.00187	135.528	312538
SouthernThai_TK	Khamu2	0.253168	0.001872	135.204	312569
SouthernThai_TK	Khamu3	0.253426	0.001866	135.823	312824
SouthernThai_TK	Lua1	0.253658	0.001935	131.105	311665
SouthernThai_TK	Lua2	0.253259	0.001932	131.064	311198
Laotian	SouthernThai_TK	0.254428	0.001846	137.814	314525
Laotian	Laotian	0	-1	0	-1
Laotian	BlackTai	0.268221	0.001942	138.11	311550
Laotian	LaoIsan	0.264872	0.001901	139.355	312775
Laotian	Phutai	0.266329	0.001933	137.763	312400
Laotian	Nyaw	0.266037	0.001906	139.605	311516
Laotian	Kalueang	0.265653	0.001905	139.45	311232
Laotian	Saek	0.267076	0.001925	138.739	311427
Laotian	Mon	0.255211	0.001843	138.447	317756
Laotian	Soa	0.264789	0.001914	138.312	311886
Laotian	Bru	0.265172	0.001917	138.318	311252
Laotian	SouthernThai_AN	0.254255	0.001842	138.039	314186
Laotian	HmongDaw	0.268083	0.001947	137.677	311317
Laotian	Khuen	0.268725	0.001959	137.183	311016
Laotian	Lue	0.268789	0.00193	139.305	310918
Laotian	CentralThai	0.258272	0.00186	138.824	314314
Laotian	Khonmueang	0.266233	0.001918	138.824	312564
Laotian	Shan	0.263872	0.001915	137.824	311324
Laotian	Phuan	0.268119	0.001931	138.848	311076
Laotian	HtinPray	0.265344	0.001938	136.941	310963
Laotian	HmongNjua	0.268172	0.001979	135.509	310904
Laotian	Yuan	0.267333	0.001905	140.349	311081
Laotian	Palaung	0.261405	0.001931	135.378	311114
Laotian	Lawa_Western	0.262576	0.001959	134.025	311465
Laotian	Khamu4	0.266026	0.001934	137.558	311349
Laotian	IuMien	0.268138	0.001941	138.17	311128
Laotian	Blang	0.264842	0.001925	137.565	311151
Laotian	KarenSkaw	0.262102	0.001935	135.442	312082
Laotian	Lahu	0.266035	0.001925	138.199	311909
Laotian	Lisu	0.263471	0.001934	136.225	311287
Laotian	Lawa_Eastern	0.262847	0.001944	135.211	311324
Laotian	KarenPadaung	0.262515	0.001898	138.345	311315
Laotian	KarenPwo	0.262871	0.001945	135.127	311420
Laotian	Cambodian	0.261599	0.001907	137.203	312078
Laotian	Japanese	0.261982	0.00194	135.029	312580
Laotian	Han	0.265404	0.001915	138.569	313455
Laotian	Tujia	0.265965	0.001911	139.18	311226
Laotian	Yi	0.261569	0.001943	134.621	311388
Laotian	Miao	0.266706	0.001939	137.569	311073
Laotian	Oroqen	0.257385	0.001934	133.078	311942
Laotian	Daur	0.257441	0.001914	134.5	311992
Laotian	Mongola	0.256235	0.001931	132.669	312723
Laotian	Hezhen	0.258387	0.001955	132.192	311684
Laotian	Xibo	0.256647	0.001905	134.733	312310
Laotian	Uygur	0.230959	0.001794	128.771	315877
Laotian	Dai	0.269726	0.001948	138.477	310917
Laotian	Lahu_C	0.265838	0.001938	137.174	310804
Laotian	She	0.267038	0.001937	137.872	310929
Laotian	Naxi	0.261219	0.001958	133.418	311326
Laotian	Tu	0.256279	0.001923	133.284	312445
Laotian	Mala	0.21625	0.001751	123.529	316260
Laotian	Brahmin_Tiwari	0.210449	0.001708	123.237	317981
Laotian	Kharia	0.23026	0.001833	125.628	314554
Laotian	Lodhi	0.214692	0.00175	122.692	316521
Laotian	Vishwabrahmin	0.215744	0.00174	123.955	316566
Laotian	Borneo	0.265202	0.001936	137.008	311188
Laotian	Semende	0.265931	0.001956	135.979	311237
Laotian	Mamanwa	0.251867	0.001838	137	312868
Laotian	Atayal	0.26809	0.001983	135.206	310552
Laotian	Amis	0.269174	0.001959	137.397	310729
Laotian	Kinh	0.267277	0.001929	138.554	311144
Laotian	Gujarati	0.210594	0.001718	122.563	318575
Laotian	Thai	0.258796	0.001905	135.872	311944
Laotian	Mlabri	0.265088	0.002025	130.884	310388
Laotian	HtinMal	0.266102	0.001946	136.775	310838
Laotian	N-ManBac	0.260206	0.002693	96.638	85105
Laotian	BA-NuiNap	0.26157	0.002167	120.687	208874
Laotian	N-Oakaie	0.260652	0.003283	79.394	53319
Laotian	IA-VatKomnou	0.247487	0.005177	47.805	14806
Laotian	N-LoyangUjungCave	0.248932	0.003457	72.015	42059
Laotian	N-TamPaLing	0.261128	0.002234	116.863	232721
Laotian	Ho-PhaFaen	0.218429	0.002369	92.196	140021
Laotian	N-TamHang	0.258278	0.002615	98.785	109610
Laotian	Hi-SupuHujung	0.256209	0.003429	74.708	45256
Laotian	Hi-Kinabatagan	0.259946	0.002452	106.028	132958
Laotian	Ho-GuaChaCave	0.211116	0.00352	59.978	34803
Laotian	N-GuaChaCave	0.257436	0.002237	115.074	253022
Laotian	IA-LongLongRak	0.253009	0.002202	114.891	195605
Laotian	Hi-HonHaiCoTien	0.26237	0.002957	88.714	72338
Laotian	N-MaiDaDieu	0.252974	0.002687	94.15	76811
Laotian	N-NamTun	0.255588	0.003359	76.099	47791
Laotian	N-HonHaiCoTien	0.25504	0.003874	65.831	33178
Laotian	Mbuti	0	-1	0	-1
Laotian	French	0.20012	0.001786	112.072	318182
Laotian	Onge	0.227111	0.001958	115.989	311527
Laotian	Khamu1	0.266436	0.001932	137.926	311446
Laotian	Khamu2	0.266394	0.001927	138.214	311486
Laotian	Khamu3	0.266553	0.001916	139.154	311561
Laotian	Lua1	0.266702	0.001993	133.822	310861
Laotian	Lua2	0.266028	0.001991	133.587	310607
BlackTai	SouthernThai_TK	0.254772	0.001877	135.742	312419
BlackTai	Laotian	0.268221	0.001942	138.11	311550
BlackTai	BlackTai	0	-1	0	-1
BlackTai	LaoIsan	0.264966	0.001943	136.353	310747
BlackTai	Phutai	0.26705	0.001967	135.763	308361
BlackTai	Nyaw	0.266508	0.00196	135.995	307485
BlackTai	Kalueang	0.265403	0.001934	137.248	307182
BlackTai	Saek	0.267662	0.001956	136.833	307661
BlackTai	Mon	0.255497	0.001882	135.75	317236
BlackTai	Soa	0.264552	0.001951	135.599	308653
BlackTai	Bru	0.264726	0.001943	136.212	307102
BlackTai	SouthernThai_AN	0.254194	0.001878	135.326	312049
BlackTai	HmongDaw	0.268573	0.002002	134.123	306461
BlackTai	Khuen	0.270361	0.001993	135.648	306630
BlackTai	Lue	0.26985	0.001952	138.21	306500
BlackTai	CentralThai	0.258622	0.00189	136.841	312591
BlackTai	Khonmueang	0.267488	0.001964	136.163	310179
BlackTai	Shan	0.264603	0.001941	136.299	307367
BlackTai	Phuan	0.26926	0.001971	136.635	306985
BlackTai	HtinPray	0.264469	0.001973	134.013	306545
BlackTai	HmongNjua	0.268392	0.002032	132.103	305821
BlackTai	Yuan	0.267997	0.001933	138.657	306695
BlackTai	Palaung	0.2617	0.001962	133.387	306802
BlackTai	Lawa_Western	0.2627	0.001986	132.267	306897
BlackTai	Khamu4	0.265438	0.00198	134.057	307096
BlackTai	IuMien	0.268985	0.001999	134.582	306686
BlackTai	Blang	0.264369	0.001963	134.687	306939
BlackTai	KarenSkaw	0.262052	0.001979	132.447	307833
BlackTai	Lahu	0.266441	0.001976	134.841	308418
BlackTai	Lisu	0.263819	0.001983	133.048	307202
BlackTai	Lawa_Eastern	0.262543	0.001974	133.023	307244
BlackTai	KarenPadaung	0.262612	0.001954	134.392	307184
BlackTai	KarenPwo	0.262523	0.001995	131.609	307086
BlackTai	Cambodian	0.261528	0.001937	135.013	308643
BlackTai	Japanese	0.263188	0.001977	133.143	310317
BlackTai	Han	0.266695	0.001948	136.882	312082
BlackTai	Tujia	0.267312	0.001962	136.258	307416
BlackTai	Yi	0.262322	0.001984	132.243	307669
BlackTai	Miao	0.26797	0.001977	135.577	307109
BlackTai	Oroqen	0.258387	0.001961	131.772	308023
BlackTai	Daur	0.258445	0.001957	132.047	308029
BlackTai	Mongola	0.257434	0.001966	130.919	309172
BlackTai	Hezhen	0.259184	0.001995	129.946	307710
BlackTai	Xibo	0.257429	0.001944	132.431	308568
BlackTai	Uygur	0.231149	0.001828	126.479	313166
BlackTai	Dai	0.271025	0.00199	136.169	306782
BlackTai	Lahu_C	0.266615	0.001985	134.338	306137
BlackTai	She	0.268839	0.001978	135.883	306671
BlackTai	Naxi	0.262034	0.002	131.015	307228
BlackTai	Tu	0.257441	0.001967	130.866	308938
BlackTai	Mala	0.216055	0.001785	121.065	313820
BlackTai	Brahmin_Tiwari	0.210127	0.001731	121.383	315607
BlackTai	Kharia	0.230009	0.00187	122.981	311884
BlackTai	Lodhi	0.214554	0.001766	121.483	313906
BlackTai	Vishwabrahmin	0.215193	0.001773	121.353	314065
BlackTai	Borneo	0.265409	0.001972	134.596	306768
BlackTai	Semende	0.266529	0.002007	132.796	306934
BlackTai	Mamanwa	0.252862	0.001886	134.085	309642
BlackTai	Atayal	0.269696	0.002019	133.582	305234
BlackTai	Amis	0.270805	0.002014	134.473	305872
BlackTai	Kinh	0.268716	0.001969	136.484	306729
BlackTai	Gujarati	0.210332	0.001736	121.131	316566
BlackTai	Thai	0.258993	0.001937	133.732	308065
BlackTai	Mlabri	0.264604	0.002093	126.403	303677
BlackTai	HtinMal	0.265177	0.001996	132.874	305845
BlackTai	N-ManBac	0.260893	0.002846	91.683	82804
BlackTai	BA-NuiNap	0.262687	0.002236	117.467	203187
BlackTai	N-Oakaie	0.259731	0.003424	75.85	51833
BlackTai	IA-VatKomnou	0.250374	0.005391	46.443	14387
BlackTai	N-LoyangUjungCave	0.245746	0.003627	67.746	40926
BlackTai	N-TamPaLing	0.258832	0.002321	111.538	226338
BlackTai	Ho-PhaFaen	0.217626	0.002466	88.237	136141
BlackTai	N-TamHang	0.257707	0.002726	94.533	106469
BlackTai	Hi-SupuHujung	0.256396	0.003502	73.212	43884
BlackTai	Hi-Kinabatagan	0.261612	0.002552	102.523	129184
BlackTai	Ho-GuaChaCave	0.209259	0.003682	56.828	33838
BlackTai	N-GuaChaCave	0.254984	0.002295	111.118	245962
BlackTai	IA-LongLongRak	0.252415	0.002312	109.18	190271
BlackTai	Hi-HonHaiCoTien	0.262669	0.003079	85.314	70371
BlackTai	N-MaiDaDieu	0.253149	0.002847	88.91	74533
BlackTai	N-NamTun	0.253118	0.003465	73.046	46432
BlackTai	N-HonHaiCoTien	0.25194	0.00401	62.825	32227
BlackTai	Mbuti	0	-1	0	-1
BlackTai	French	0.199969	0.001788	111.86	314866
BlackTai	Onge	0.226172	0.002015	112.221	306245
BlackTai	Khamu1	0.265593	0.001974	134.512	308210
BlackTai	Khamu2	0.26546	0.001966	135.015	308190
BlackTai	Khamu3	0.266467	0.001965	135.594	308648
BlackTai	Lua1	0.26605	0.002039	130.479	306335
BlackTai	Lua2	0.264872	0.002048	129.339	304990
LaoIsan	SouthernThai_TK	0.252526	0.001854	136.223	313951
LaoIsan	Laotian	0.264872	0.001901	139.355	312775
LaoIsan	BlackTai	0.264966	0.001943	136.353	310747
LaoIsan	LaoIsan	0	-1	0	-1
LaoIsan	Phutai	0.263867	0.001936	136.316	311644
LaoIsan	Nyaw	0.263786	0.0019	138.808	310777
LaoIsan	Kalueang	0.263576	0.001911	137.923	310451
LaoIsan	Saek	0.264287	0.001921	137.604	310714
LaoIsan	Mon	0.253236	0.001845	137.276	317441
LaoIsan	Soa	0.263467	0.001916	137.48	311195
LaoIsan	Bru	0.263746	0.001922	137.231	310369
LaoIsan	SouthernThai_AN	0.252654	0.001839	137.419	313586
LaoIsan	HmongDaw	0.263385	0.00194	135.776	310562
LaoIsan	Khuen	0.265422	0.001958	135.58	310310
LaoIsan	Lue	0.265526	0.001912	138.842	310225
LaoIsan	CentralThai	0.256244	0.001867	137.213	313846
LaoIsan	Khonmueang	0.263122	0.001915	137.388	312122
LaoIsan	Shan	0.261015	0.001913	136.422	310683
LaoIsan	Phuan	0.265106	0.001928	137.533	310324
LaoIsan	HtinPray	0.263571	0.001933	136.349	310133
LaoIsan	HmongNjua	0.263608	0.001983	132.905	310129
LaoIsan	Yuan	0.264637	0.001907	138.749	310223
LaoIsan	Palaung	0.258371	0.001917	134.774	310339
LaoIsan	Lawa_Western	0.260208	0.001963	132.539	310591
LaoIsan	Khamu4	0.263602	0.001935	136.234	310645
LaoIsan	IuMien	0.264365	0.001933	136.734	310421
LaoIsan	Blang	0.262278	0.001917	136.79	310376
LaoIsan	KarenSkaw	0.259678	0.001915	135.621	311295
LaoIsan	Lahu	0.263053	0.001912	137.602	311340
LaoIsan	Lisu	0.260263	0.001933	134.668	310623
LaoIsan	Lawa_Eastern	0.26044	0.001945	133.918	310505
LaoIsan	KarenPadaung	0.260198	0.001906	136.507	310497
LaoIsan	KarenPwo	0.260605	0.001939	134.404	310604
LaoIsan	Cambodian	0.259938	0.00191	136.118	311328
LaoIsan	Japanese	0.258457	0.001929	133.978	312319
LaoIsan	Han	0.261569	0.001907	137.194	313323
LaoIsan	Tujia	0.262046	0.001909	137.26	310618
LaoIsan	Yi	0.258091	0.001935	133.39	310904
LaoIsan	Miao	0.263074	0.001933	136.072	310504
LaoIsan	Oroqen	0.254155	0.001924	132.08	311215
LaoIsan	Daur	0.254027	0.001909	133.039	311287
LaoIsan	Mongola	0.25284	0.001919	131.769	312082
LaoIsan	Hezhen	0.255145	0.001954	130.548	310995
LaoIsan	Xibo	0.253382	0.0019	133.363	311613
LaoIsan	Uygur	0.229384	0.001802	127.316	315114
LaoIsan	Dai	0.266275	0.001949	136.634	310228
LaoIsan	Lahu_C	0.262744	0.001931	136.037	310021
LaoIsan	She	0.263238	0.00192	137.09	310343
LaoIsan	Naxi	0.257586	0.001945	132.43	310680
LaoIsan	Tu	0.252957	0.001917	131.969	311766
LaoIsan	Mala	0.216907	0.001772	122.41	315306
LaoIsan	Brahmin_Tiwari	0.211041	0.001728	122.102	317036
LaoIsan	Kharia	0.230579	0.001839	125.404	313594
LaoIsan	Lodhi	0.215314	0.001766	121.952	315508
LaoIsan	Vishwabrahmin	0.216294	0.001766	122.501	315601
LaoIsan	Borneo	0.263582	0.001934	136.306	310363
LaoIsan	Semende	0.263266	0.001959	134.363	310442
LaoIsan	Mamanwa	0.249307	0.001844	135.217	312242
LaoIsan	Atayal	0.264706	0.001977	133.875	309698
LaoIsan	Amis	0.265486	0.001958	135.562	309972
LaoIsan	Kinh	0.264184	0.001926	137.167	310379
LaoIsan	Gujarati	0.211343	0.001743	121.263	317625
LaoIsan	Thai	0.256909	0.001914	134.255	311089
LaoIsan	Mlabri	0.263648	0.001996	132.064	309226
LaoIsan	HtinMal	0.264023	0.001942	135.957	309891
LaoIsan	N-ManBac	0.258667	0.002708	95.529	84771
LaoIsan	BA-NuiNap	0.259052	0.002182	118.743	208056
LaoIsan	N-Oakaie	0.258525	0.003258	79.361	53109
LaoIsan	IA-VatKomnou	0.249222	0.005203	47.899	14747
LaoIsan	N-LoyangUjungCave	0.247935	0.003433	72.214	41884
LaoIsan	N-TamPaLing	0.259155	0.002195	118.076	231680
LaoIsan	Ho-PhaFaen	0.219451	0.002373	92.487	139364
LaoIsan	N-TamHang	0.257544	0.002631	97.888	109095
LaoIsan	Hi-SupuHujung	0.254338	0.003389	75.058	45082
LaoIsan	Hi-Kinabatagan	0.258131	0.002451	105.319	132326
LaoIsan	Ho-GuaChaCave	0.211837	0.00351	60.348	34652
LaoIsan	N-GuaChaCave	0.255826	0.002224	115.017	251890
LaoIsan	IA-LongLongRak	0.250884	0.002204	113.825	194770
LaoIsan	Hi-HonHaiCoTien	0.258856	0.002914	88.839	71980
LaoIsan	N-MaiDaDieu	0.251163	0.002711	92.652	76402
LaoIsan	N-NamTun	0.252537	0.003368	74.983	47573
LaoIsan	N-HonHaiCoTien	0.252233	0.003887	64.884	32998
LaoIsan	Mbuti	0	-1	0	-1
LaoIsan	French	0.200812	0.001806	111.182	317058
LaoIsan	Onge	0.227363	0.001962	115.898	310468
LaoIsan	Khamu1	0.263871	0.001934	136.427	310855
LaoIsan	Khamu2	0.263781	0.001927	136.874	310835
LaoIsan	Khamu3	0.264079	0.001914	137.967	311036
LaoIsan	Lua1	0.264929	0.001986	133.387	309960
LaoIsan	Lua2	0.264434	0.001989	132.933	309521
Phutai	SouthernThai_TK	0.253288	0.001874	135.187	313245
Phutai	Laotian	0.266329	0.001933	137.763	312400
Phutai	BlackTai	0.26705	0.001967	135.763	308361
Phutai	LaoIsan	0.263867	0.001936	136.316	311644
Phutai	Phutai	0	-1	0	-1
Phutai	Nyaw	0.26509	0.001931	137.288	308731
Phutai	Kalueang	0.264774	0.001931	137.083	308543
Phutai	Saek	0.266433	0.00195	136.627	308933
Phutai	Mon	0.253944	0.001866	136.059	317825
Phutai	Soa	0.264875	0.00194	136.548	309669
Phutai	Bru	0.264653	0.001941	136.315	308326
Phutai	SouthernThai_AN	0.253311	0.001862	136.064	312969
Phutai	HmongDaw	0.265376	0.001972	134.572	308209
Phutai	Khuen	0.267174	0.002003	133.362	308173
Phutai	Lue	0.267593	0.001951	137.137	308110
Phutai	CentralThai	0.257352	0.001889	136.223	313379
Phutai	Khonmueang	0.264923	0.001951	135.79	311204
Phutai	Shan	0.262153	0.001946	134.727	308840
Phutai	Phuan	0.266809	0.001966	135.725	308528
Phutai	HtinPray	0.264161	0.001985	133.061	307993
Phutai	HmongNjua	0.26582	0.002016	131.887	307509
Phutai	Yuan	0.266133	0.001938	137.326	308225
Phutai	Palaung	0.259663	0.001957	132.663	308330
Phutai	Lawa_Western	0.261119	0.001989	131.3	308418
Phutai	Khamu4	0.264533	0.001965	134.641	308593
Phutai	IuMien	0.2663	0.001975	134.839	308274
Phutai	Blang	0.263037	0.001941	135.535	308470
Phutai	KarenSkaw	0.260609	0.001939	134.414	309260
Phutai	Lahu	0.264719	0.00196	135.089	309679
Phutai	Lisu	0.261664	0.001966	133.09	308665
Phutai	Lawa_Eastern	0.261371	0.001978	132.151	308608
Phutai	KarenPadaung	0.260958	0.001931	135.108	308568
Phutai	KarenPwo	0.261411	0.001968	132.8	308559
Phutai	Cambodian	0.260398	0.001935	134.545	309966
Phutai	Japanese	0.259837	0.001965	132.237	311486
Phutai	Han	0.263304	0.001942	135.586	313012
Phutai	Tujia	0.263779	0.00193	136.668	308821
Phutai	Yi	0.259369	0.001967	131.876	309079
Phutai	Miao	0.264891	0.00196	135.142	308639
Phutai	Oroqen	0.255474	0.001955	130.702	309391
Phutai	Daur	0.255333	0.001955	130.572	309450
Phutai	Mongola	0.2542	0.001952	130.237	310605
Phutai	Hezhen	0.256337	0.00199	128.837	309102
Phutai	Xibo	0.254551	0.001931	131.802	309990
Phutai	Uygur	0.229527	0.001818	126.227	314177
Phutai	Dai	0.268189	0.001973	135.902	308232
Phutai	Lahu_C	0.264667	0.001975	134.036	307722
Phutai	She	0.264971	0.001967	134.698	308308
Phutai	Naxi	0.258865	0.00198	130.726	308681
Phutai	Tu	0.25419	0.001951	130.258	310286
Phutai	Mala	0.215849	0.001764	122.333	314803
Phutai	Brahmin_Tiwari	0.210051	0.001727	121.655	316556
Phutai	Kharia	0.2297	0.001854	123.91	312873
Phutai	Lodhi	0.214295	0.001773	120.899	314895
Phutai	Vishwabrahmin	0.215304	0.001769	121.68	315012
Phutai	Borneo	0.264329	0.00195	135.555	308205
Phutai	Semende	0.264801	0.001975	134.069	308387
Phutai	Mamanwa	0.250769	0.001872	133.963	310836
Phutai	Atayal	0.267109	0.002006	133.133	307119
Phutai	Amis	0.267805	0.001993	134.389	307511
Phutai	Kinh	0.265963	0.001942	136.942	308310
Phutai	Gujarati	0.210264	0.00174	120.834	317399
Phutai	Thai	0.257871	0.001927	133.844	309469
Phutai	Mlabri	0.263741	0.002012	131.083	305798
Phutai	HtinMal	0.26534	0.00197	134.664	307503
Phutai	N-ManBac	0.259614	0.002737	94.843	83474
Phutai	BA-NuiNap	0.260561	0.002228	116.949	205024
Phutai	N-Oakaie	0.257757	0.003405	75.703	52277
Phutai	IA-VatKomnou	0.251031	0.005363	46.805	14518
Phutai	N-LoyangUjungCave	0.248227	0.003489	71.14	41296
Phutai	N-TamPaLing	0.259355	0.002232	116.172	228308
Phutai	Ho-PhaFaen	0.218222	0.002395	91.111	137462
Phutai	N-TamHang	0.258364	0.002701	95.668	107498
Phutai	Hi-SupuHujung	0.255596	0.003489	73.248	44419
Phutai	Hi-Kinabatagan	0.258255	0.002474	104.383	130329
Phutai	Ho-GuaChaCave	0.209202	0.003629	57.651	34191
Phutai	N-GuaChaCave	0.256811	0.002262	113.515	248211
Phutai	IA-LongLongRak	0.251829	0.002287	110.107	192004
Phutai	Hi-HonHaiCoTien	0.261125	0.002991	87.305	71030
Phutai	N-MaiDaDieu	0.251476	0.002752	91.38	75280
Phutai	N-NamTun	0.254147	0.003458	73.494	46843
Phutai	N-HonHaiCoTien	0.253823	0.003996	63.522	32548
Phutai	Mbuti	0	-1	0	-1
Phutai	French	0.199821	0.001807	110.598	316022
Phutai	Onge	0.225783	0.00199	113.462	307881
Phutai	Khamu1	0.264503	0.001959	134.998	309351
Phutai	Khamu2	0.264837	0.001961	135.063	309364
Phutai	Khamu3	0.265075	0.001947	136.141	309810
Phutai	Lua1	0.265724	0.002005	132.524	307838
Phutai	Lua2	0.264662	0.002034	130.121	306764
Nyaw	SouthernThai_TK	0.252925	0.001853	136.53	312401
Nyaw	Laotian	0.266037	0.001906	139.605	311516
Nyaw	BlackTai	0.266508	0.00196	135.995	307485
Nyaw	LaoIsan	0.263786	0.0019	138.808	310777
Nyaw	Phutai	0.26509	0.001931	137.288	308731
Nyaw	Nyaw	0	-1	0	-1
Nyaw	Kalueang	0.264756	0.001902	139.226	307425
Nyaw	Saek	0.265962	0.001928	137.915	307867
Nyaw	Mon	0.253768	0.001842	137.76	317070
Nyaw	Soa	0.264629	0.001917	138.078	308743
Nyaw	Bru	0.264765	0.001922	137.784	307230
Nyaw	SouthernThai_AN	0.253273	0.001843	137.431	312015
Nyaw	HmongDaw	0.265011	0.001941	136.523	307226
Nyaw	Khuen	0.266655	0.001974	135.09	307151
Nyaw	Lue	0.266829	0.001924	138.689	307040
Nyaw	CentralThai	0.256953	0.001859	138.226	312554
Nyaw	Khonmueang	0.26434	0.001918	137.801	310351
Nyaw	Shan	0.262144	0.001915	136.867	307839
Nyaw	Phuan	0.266397	0.001919	138.835	307427
Nyaw	HtinPray	0.264763	0.001939	136.511	306843
Nyaw	HmongNjua	0.265134	0.001992	133.112	306528
Nyaw	Yuan	0.265811	0.00191	139.17	307028
Nyaw	Palaung	0.259465	0.001927	134.623	307239
Nyaw	Lawa_Western	0.261061	0.001952	133.766	307368
Nyaw	Khamu4	0.264673	0.00194	136.426	307521
Nyaw	IuMien	0.265615	0.001939	137.002	307281
Nyaw	Blang	0.263156	0.001915	137.453	307285
Nyaw	KarenSkaw	0.260384	0.001935	134.581	308307
Nyaw	Lahu	0.264058	0.001919	137.597	308822
Nyaw	Lisu	0.261114	0.001944	134.288	307713
Nyaw	Lawa_Eastern	0.261334	0.001937	134.911	307568
Nyaw	KarenPadaung	0.260946	0.001903	137.122	307581
Nyaw	KarenPwo	0.261369	0.001948	134.176	307430
Nyaw	Cambodian	0.260437	0.001916	135.943	308875
Nyaw	Japanese	0.259192	0.001937	133.831	310551
Nyaw	Han	0.262546	0.001911	137.397	312182
Nyaw	Tujia	0.26348	0.001912	137.806	307835
Nyaw	Yi	0.259087	0.001941	133.452	308148
Nyaw	Miao	0.264628	0.001957	135.251	307627
Nyaw	Oroqen	0.254762	0.001933	131.775	308378
Nyaw	Daur	0.254921	0.001915	133.124	308499
Nyaw	Mongola	0.253504	0.001925	131.721	309542
Nyaw	Hezhen	0.256083	0.00196	130.624	308136
Nyaw	Xibo	0.254163	0.001907	133.274	308906
Nyaw	Uygur	0.229057	0.001786	128.255	313339
Nyaw	Dai	0.267214	0.001938	137.865	307263
Nyaw	Lahu_C	0.263732	0.001942	135.786	306618
Nyaw	She	0.264562	0.001945	135.989	307198
Nyaw	Naxi	0.258362	0.001948	132.656	307640
Nyaw	Tu	0.253628	0.001914	132.481	309324
Nyaw	Mala	0.2163	0.001763	122.703	313773
Nyaw	Brahmin_Tiwari	0.210179	0.001717	122.435	315637
Nyaw	Kharia	0.230244	0.001841	125.08	311952
Nyaw	Lodhi	0.214353	0.001767	121.334	313930
Nyaw	Vishwabrahmin	0.21579	0.001758	122.728	314132
Nyaw	Borneo	0.264449	0.001934	136.723	307218
Nyaw	Semende	0.264296	0.00196	134.844	307347
Nyaw	Mamanwa	0.249914	0.001843	135.62	309955
Nyaw	Atayal	0.266137	0.001993	133.537	306059
Nyaw	Amis	0.266545	0.001968	135.447	306580
Nyaw	Kinh	0.265408	0.001931	137.426	307268
Nyaw	Gujarati	0.210522	0.001739	121.083	316507
Nyaw	Thai	0.257559	0.001911	134.799	308470
Nyaw	Mlabri	0.264936	0.00202	131.182	304516
Nyaw	HtinMal	0.265563	0.001954	135.916	306307
Nyaw	N-ManBac	0.258918	0.002798	92.538	83137
Nyaw	BA-NuiNap	0.260482	0.002201	118.368	204038
Nyaw	N-Oakaie	0.258348	0.003423	75.483	52054
Nyaw	IA-VatKomnou	0.248568	0.005346	46.494	14444
Nyaw	N-LoyangUjungCave	0.247536	0.003511	70.511	41115
Nyaw	N-TamPaLing	0.260213	0.002303	112.974	227240
Nyaw	Ho-PhaFaen	0.218429	0.002425	90.089	136750
Nyaw	N-TamHang	0.257396	0.002665	96.58	106977
Nyaw	Hi-SupuHujung	0.254889	0.003484	73.16	44168
Nyaw	Hi-Kinabatagan	0.257512	0.002453	104.994	129783
Nyaw	Ho-GuaChaCave	0.209929	0.003577	58.691	34031
Nyaw	N-GuaChaCave	0.25681	0.002272	113.01	246990
Nyaw	IA-LongLongRak	0.251539	0.002232	112.702	191069
Nyaw	Hi-HonHaiCoTien	0.259535	0.002988	86.874	70671
Nyaw	N-MaiDaDieu	0.252554	0.002797	90.308	74820
Nyaw	N-NamTun	0.25369	0.003355	75.62	46620
Nyaw	N-HonHaiCoTien	0.254484	0.004054	62.78	32374
Nyaw	Mbuti	0	-1	0	-1
Nyaw	French	0.199784	0.001789	111.669	315044
Nyaw	Onge	0.227673	0.001996	114.057	306738
Nyaw	Khamu1	0.265074	0.001953	135.746	308339
Nyaw	Khamu2	0.264964	0.001938	136.739	308362
Nyaw	Khamu3	0.264827	0.001926	137.53	308760
Nyaw	Lua1	0.266238	0.001993	133.582	306681
Nyaw	Lua2	0.265468	0.002014	131.829	305602
Kalueang	SouthernThai_TK	0.252698	0.001853	136.393	312175
Kalueang	Laotian	0.265653	0.001905	139.45	311232
Kalueang	BlackTai	0.265403	0.001934	137.248	307182
Kalueang	LaoIsan	0.263576	0.001911	137.923	310451
Kalueang	Phutai	0.264774	0.001931	137.083	308543
Kalueang	Nyaw	0.264756	0.001902	139.226	307425
Kalueang	Kalueang	0	-1	0	-1
Kalueang	Saek	0.265626	0.001918	138.526	307634
Kalueang	Mon	0.253378	0.001845	137.323	316818
Kalueang	Soa	0.264914	0.001914	138.392	308318
Kalueang	Bru	0.265402	0.001916	138.497	306932
Kalueang	SouthernThai_AN	0.252897	0.001841	137.397	311743
Kalueang	HmongDaw	0.263781	0.001953	135.078	306876
Kalueang	Khuen	0.265854	0.001966	135.24	306862
Kalueang	Lue	0.266217	0.001918	138.812	306756
Kalueang	CentralThai	0.25646	0.001867	137.331	312259
Kalueang	Khonmueang	0.263647	0.001909	138.078	310090
Kalueang	Shan	0.261542	0.001926	135.763	307507
Kalueang	Phuan	0.265531	0.001925	137.94	307102
Kalueang	HtinPray	0.264822	0.001944	136.208	306471
Kalueang	HmongNjua	0.264256	0.001994	132.557	306153
Kalueang	Yuan	0.265193	0.001912	138.71	306837
Kalueang	Palaung	0.258827	0.001944	133.164	306931
Kalueang	Lawa_Western	0.26063	0.001958	133.139	307111
Kalueang	Khamu4	0.264629	0.001939	136.493	307188
Kalueang	IuMien	0.264846	0.001939	136.602	306992
Kalueang	Blang	0.262886	0.001922	136.788	306955
Kalueang	KarenSkaw	0.260103	0.001922	135.328	308030
Kalueang	Lahu	0.263398	0.001919	137.282	308533
Kalueang	Lisu	0.26041	0.001939	134.269	307376
Kalueang	Lawa_Eastern	0.260932	0.001945	134.159	307305
Kalueang	KarenPadaung	0.2607	0.001903	136.962	307292
Kalueang	KarenPwo	0.260916	0.001944	134.206	307086
Kalueang	Cambodian	0.260423	0.001908	136.494	308476
Kalueang	Japanese	0.258093	0.001948	132.464	310314
Kalueang	Han	0.261658	0.001925	135.935	311938
Kalueang	Tujia	0.262055	0.001922	136.321	307573
Kalueang	Yi	0.257923	0.001946	132.519	307831
Kalueang	Miao	0.262839	0.001937	135.686	307270
Kalueang	Oroqen	0.25377	0.001953	129.929	308073
Kalueang	Daur	0.253632	0.001944	130.454	308161
Kalueang	Mongola	0.25234	0.001943	129.863	309330
Kalueang	Hezhen	0.25484	0.001973	129.192	307896
Kalueang	Xibo	0.253289	0.001919	132.007	308722
Kalueang	Uygur	0.228787	0.001813	126.196	313114
Kalueang	Dai	0.266885	0.001954	136.581	306897
Kalueang	Lahu_C	0.262998	0.001946	135.12	306302
Kalueang	She	0.263394	0.001951	134.985	306974
Kalueang	Naxi	0.257726	0.001977	130.394	307445
Kalueang	Tu	0.25251	0.001931	130.785	309078
Kalueang	Mala	0.215559	0.001783	120.902	313458
Kalueang	Brahmin_Tiwari	0.209691	0.001733	120.989	315313
Kalueang	Kharia	0.22981	0.001857	123.782	311538
Kalueang	Lodhi	0.213857	0.001778	120.307	313548
Kalueang	Vishwabrahmin	0.215108	0.00177	121.512	313779
Kalueang	Borneo	0.264194	0.001932	136.757	306728
Kalueang	Semende	0.264158	0.001957	134.992	307084
Kalueang	Mamanwa	0.249638	0.001874	133.19	309555
Kalueang	Atayal	0.265283	0.001983	133.754	305663
Kalueang	Amis	0.266006	0.001968	135.15	306154
Kalueang	Kinh	0.264709	0.00192	137.876	306834
Kalueang	Gujarati	0.210177	0.001747	120.298	316164
Kalueang	Thai	0.257046	0.001914	134.269	308076
Kalueang	Mlabri	0.264695	0.002004	132.065	304140
Kalueang	HtinMal	0.265221	0.001945	136.376	305951
Kalueang	N-ManBac	0.259594	0.002747	94.496	83077
Kalueang	BA-NuiNap	0.259359	0.002193	118.276	203769
Kalueang	N-Oakaie	0.257843	0.00335	76.976	51954
Kalueang	IA-VatKomnou	0.252949	0.005349	47.289	14437
Kalueang	N-LoyangUjungCave	0.248908	0.003516	70.799	41055
Kalueang	N-TamPaLing	0.26144	0.002249	116.226	226979
Kalueang	Ho-PhaFaen	0.219008	0.002443	89.63	136575
Kalueang	N-TamHang	0.258459	0.002639	97.928	106783
Kalueang	Hi-SupuHujung	0.252663	0.003569	70.787	44113
Kalueang	Hi-Kinabatagan	0.258526	0.002494	103.64	129552
Kalueang	Ho-GuaChaCave	0.209758	0.003622	57.915	33934
Kalueang	N-GuaChaCave	0.256649	0.002266	113.249	246671
Kalueang	IA-LongLongRak	0.251592	0.002237	112.465	190763
Kalueang	Hi-HonHaiCoTien	0.259649	0.003014	86.146	70527
Kalueang	N-MaiDaDieu	0.252689	0.002804	90.108	74739
Kalueang	N-NamTun	0.252652	0.003383	74.673	46564
Kalueang	N-HonHaiCoTien	0.253262	0.003939	64.292	32297
Kalueang	Mbuti	0	-1	0	-1
Kalueang	French	0.199647	0.001805	110.608	314727
Kalueang	Onge	0.226872	0.002008	112.989	306319
Kalueang	Khamu1	0.264479	0.001938	136.492	308024
Kalueang	Khamu2	0.264925	0.001934	137.002	308032
Kalueang	Khamu3	0.264754	0.00192	137.928	308494
Kalueang	Lua1	0.26583	0.001985	133.937	306382
Kalueang	Lua2	0.265702	0.001995	133.174	305301
Saek	SouthernThai_TK	0.254209	0.001865	136.313	312420
Saek	Laotian	0.267076	0.001925	138.739	311427
Saek	BlackTai	0.267662	0.001956	136.833	307661
Saek	LaoIsan	0.264287	0.001921	137.604	310714
Saek	Phutai	0.266433	0.00195	136.627	308933
Saek	Nyaw	0.265962	0.001928	137.915	307867
Saek	Kalueang	0.265626	0.001918	138.526	307634
Saek	Saek	0	-1	0	-1
Saek	Mon	0.254699	0.001853	137.454	316893
Saek	Soa	0.26465	0.001935	136.8	308793
Saek	Bru	0.264764	0.00192	137.868	307487
Saek	SouthernThai_AN	0.253948	0.001853	137.059	312039
Saek	HmongDaw	0.266494	0.00197	135.301	307426
Saek	Khuen	0.268053	0.001984	135.102	307302
Saek	Lue	0.268073	0.001941	138.12	307125
Saek	CentralThai	0.257892	0.001872	137.76	312492
Saek	Khonmueang	0.265538	0.001935	137.21	310277
Saek	Shan	0.263274	0.001932	136.295	307854
Saek	Phuan	0.267706	0.001949	137.345	307452
Saek	HtinPray	0.265302	0.001955	135.681	307013
Saek	HmongNjua	0.267033	0.002008	132.964	306718
Saek	Yuan	0.266725	0.001911	139.587	307309
Saek	Palaung	0.260578	0.001953	133.4	307355
Saek	Lawa_Western	0.261438	0.001982	131.875	307584
Saek	Khamu4	0.265196	0.001949	136.042	307708
Saek	IuMien	0.267689	0.001957	136.803	307325
Saek	Blang	0.263912	0.001944	135.79	307483
Saek	KarenSkaw	0.261167	0.001957	133.42	308482
Saek	Lahu	0.265555	0.001934	137.342	308905
Saek	Lisu	0.262843	0.001952	134.632	307785
Saek	Lawa_Eastern	0.262111	0.001962	133.565	307714
Saek	KarenPadaung	0.261532	0.001915	136.576	307664
Saek	KarenPwo	0.262037	0.001964	133.441	307748
Saek	Cambodian	0.261241	0.001922	135.943	308986
Saek	Japanese	0.261136	0.00195	133.885	310495
Saek	Han	0.264511	0.001926	137.339	312036
Saek	Tujia	0.265095	0.00193	137.346	307861
Saek	Yi	0.260451	0.001964	132.646	308186
Saek	Miao	0.266177	0.001949	136.595	307699
Saek	Oroqen	0.256512	0.001942	132.071	308486
Saek	Daur	0.256703	0.001927	133.224	308614
Saek	Mongola	0.255486	0.001952	130.889	309679
Saek	Hezhen	0.257492	0.001968	130.832	308267
Saek	Xibo	0.25583	0.001926	132.846	309033
Saek	Uygur	0.230276	0.0018	127.905	313405
Saek	Dai	0.269069	0.001962	137.13	307276
Saek	Lahu_C	0.26513	0.001968	134.724	306798
Saek	She	0.266331	0.001971	135.125	307329
Saek	Naxi	0.260081	0.001982	131.236	307794
Saek	Tu	0.255758	0.001934	132.21	309362
Saek	Mala	0.216441	0.001757	123.153	313936
Saek	Brahmin_Tiwari	0.210471	0.001713	122.833	315744
Saek	Kharia	0.230265	0.001845	124.826	312029
Saek	Lodhi	0.214613	0.001762	121.822	314092
Saek	Vishwabrahmin	0.215962	0.001757	122.914	314271
Saek	Borneo	0.264746	0.001957	135.29	307357
Saek	Semende	0.265355	0.001953	135.845	307479
Saek	Mamanwa	0.251411	0.001855	135.526	309952
Saek	Atayal	0.267882	0.002002	133.812	306199
Saek	Amis	0.26852	0.001965	136.67	306632
Saek	Kinh	0.267262	0.00193	138.484	307298
Saek	Gujarati	0.210661	0.001728	121.944	316553
Saek	Thai	0.258633	0.001919	134.768	308529
Saek	Mlabri	0.263979	0.00202	130.702	305100
Saek	HtinMal	0.265786	0.001982	134.111	306630
Saek	N-ManBac	0.260369	0.002754	94.541	83289
Saek	BA-NuiNap	0.261369	0.0022	118.826	204530
Saek	N-Oakaie	0.261402	0.003387	77.183	52159
Saek	IA-VatKomnou	0.251113	0.005399	46.511	14496
Saek	N-LoyangUjungCave	0.248666	0.003489	71.264	41189
Saek	N-TamPaLing	0.259916	0.002286	113.677	227767
Saek	Ho-PhaFaen	0.2185	0.002423	90.188	137055
Saek	N-TamHang	0.258314	0.002699	95.705	107224
Saek	Hi-SupuHujung	0.254672	0.003444	73.952	44236
Saek	Hi-Kinabatagan	0.260046	0.002471	105.225	130039
Saek	Ho-GuaChaCave	0.212757	0.003627	58.664	34077
Saek	N-GuaChaCave	0.257377	0.002289	112.465	247586
Saek	IA-LongLongRak	0.252508	0.002236	112.95	191453
Saek	Hi-HonHaiCoTien	0.262108	0.003028	86.555	70775
Saek	N-MaiDaDieu	0.253228	0.00272	93.115	75080
Saek	N-NamTun	0.254482	0.003435	74.081	46729
Saek	N-HonHaiCoTien	0.253953	0.004002	63.464	32417
Saek	Mbuti	0	-1	0	-1
Saek	French	0.200383	0.00179	111.92	315252
Saek	Onge	0.227121	0.001973	115.088	307095
Saek	Khamu1	0.265409	0.001958	135.583	308508
Saek	Khamu2	0.265474	0.001941	136.762	308521
Saek	Khamu3	0.265576	0.001925	137.984	308777
Saek	Lua1	0.266061	0.002006	132.645	306875
Saek	Lua2	0.265642	0.002012	132.003	305917
Mon	SouthernThai_TK	0.245804	0.001792	137.133	318264
Mon	Laotian	0.255211	0.001843	138.447	317756
Mon	BlackTai	0.255497	0.001882	135.75	317236
Mon	LaoIsan	0.253236	0.001845	137.276	317441
Mon	Phutai	0.253944	0.001866	136.059	317825
Mon	Nyaw	0.253768	0.001842	137.76	317070
Mon	Kalueang	0.253378	0.001845	137.323	316818
Mon	Saek	0.254699	0.001853	137.454	316893
Mon	Mon	0	-1	0	-1
Mon	Soa	0.25285	0.001852	136.524	317140
Mon	Bru	0.253128	0.001853	136.582	316796
Mon	SouthernThai_AN	0.245394	0.001788	137.221	318041
Mon	HmongDaw	0.255742	0.001879	136.073	317040
Mon	Khuen	0.256227	0.0019	134.844	316695
Mon	Lue	0.256036	0.001861	137.603	316656
Mon	CentralThai	0.248672	0.001807	137.601	318112
Mon	Khonmueang	0.254321	0.001858	136.859	317354
Mon	Shan	0.253378	0.00186	136.237	316783
Mon	Phuan	0.255593	0.001864	137.126	316680
Mon	HtinPray	0.253565	0.00187	135.602	316639
Mon	HmongNjua	0.255731	0.001919	133.276	316763
Mon	Yuan	0.255143	0.001836	138.941	316649
Mon	Palaung	0.252026	0.001864	135.207	316688
Mon	Lawa_Western	0.252845	0.001895	133.424	316948
Mon	Khamu4	0.253811	0.001873	135.507	317005
Mon	IuMien	0.255918	0.001883	135.921	316834
Mon	Blang	0.253918	0.00186	136.518	316671
Mon	KarenSkaw	0.252303	0.001867	135.117	317431
Mon	Lahu	0.25479	0.001863	136.759	317189
Mon	Lisu	0.253703	0.001885	134.584	316799
Mon	Lawa_Eastern	0.252718	0.001882	134.313	316763
Mon	KarenPadaung	0.253075	0.001854	136.527	316769
Mon	KarenPwo	0.253098	0.001885	134.256	316914
Mon	Cambodian	0.250808	0.001849	135.665	317085
Mon	Japanese	0.252797	0.001881	134.389	317398
Mon	Han	0.255022	0.001864	136.837	317845
Mon	Tujia	0.255432	0.00186	137.309	316792
Mon	Yi	0.253078	0.001887	134.149	316773
Mon	Miao	0.255791	0.001876	136.353	316681
Mon	Oroqen	0.249847	0.001888	132.367	316990
Mon	Daur	0.249671	0.001862	134.109	316994
Mon	Mongola	0.248604	0.001876	132.545	317336
Mon	Hezhen	0.250459	0.001906	131.426	316936
Mon	Xibo	0.249013	0.001862	133.758	317182
Mon	Uygur	0.228541	0.00176	129.859	318846
Mon	Dai	0.256988	0.001884	136.416	316632
Mon	Lahu_C	0.254801	0.001887	135.062	316523
Mon	She	0.256068	0.00188	136.185	316661
Mon	Naxi	0.252782	0.001909	132.385	316736
Mon	Tu	0.248838	0.001874	132.802	317170
Mon	Mala	0.218277	0.001738	125.583	318733
Mon	Brahmin_Tiwari	0.213122	0.001701	125.281	319817
Mon	Kharia	0.228399	0.001799	126.935	317855
Mon	Lodhi	0.216991	0.001735	125.082	318921
Mon	Vishwabrahmin	0.217789	0.001729	125.984	318974
Mon	Borneo	0.253355	0.001868	135.633	316777
Mon	Semende	0.254308	0.001886	134.851	316783
Mon	Mamanwa	0.242454	0.001785	135.793	317763
Mon	Atayal	0.256013	0.001912	133.886	316537
Mon	Amis	0.256577	0.001887	135.98	316609
Mon	Kinh	0.255293	0.00186	137.227	316716
Mon	Gujarati	0.213346	0.001709	124.865	320147
Mon	Thai	0.249128	0.001846	134.932	316908
Mon	Mlabri	0.253087	0.00194	130.428	316455
Mon	HtinMal	0.253909	0.00187	135.788	316643
Mon	N-ManBac	0.248507	0.002602	95.505	86960
Mon	BA-NuiNap	0.249846	0.002098	119.075	213229
Mon	N-Oakaie	0.252129	0.003178	79.326	54469
Mon	IA-VatKomnou	0.24192	0.004985	48.53	15097
Mon	N-LoyangUjungCave	0.239479	0.003303	72.503	42943
Mon	N-TamPaLing	0.24865	0.002139	116.228	237566
Mon	Ho-PhaFaen	0.216623	0.002305	93.987	142883
Mon	N-TamHang	0.2472	0.002531	97.684	111942
Mon	Hi-SupuHujung	0.244971	0.00326	75.152	46268
Mon	Hi-Kinabatagan	0.248694	0.002347	105.978	135730
Mon	Ho-GuaChaCave	0.208644	0.003417	61.053	35586
Mon	N-GuaChaCave	0.246339	0.00213	115.634	258320
Mon	IA-LongLongRak	0.24408	0.00215	113.504	199741
Mon	Hi-HonHaiCoTien	0.251207	0.002823	88.981	73899
Mon	N-MaiDaDieu	0.242266	0.002638	91.852	78488
Mon	N-NamTun	0.244581	0.003191	76.639	48791
Mon	N-HonHaiCoTien	0.242656	0.003717	65.282	33900
Mon	Mbuti	0	-1	0	-1
Mon	French	0.203258	0.001765	115.158	320330
Mon	Onge	0.224495	0.001908	117.681	316827
Mon	Khamu1	0.254446	0.001869	136.161	316819
Mon	Khamu2	0.2541	0.001868	136.055	316865
Mon	Khamu3	0.254399	0.001852	137.333	316892
Mon	Lua1	0.254688	0.001924	132.403	316571
Mon	Lua2	0.253942	0.001909	133.041	316469
Soa	SouthernThai_TK	0.252409	0.00186	135.731	312933
Soa	Laotian	0.264789	0.001914	138.312	311886
Soa	BlackTai	0.264552	0.001951	135.599	308653
Soa	LaoIsan	0.263467	0.001916	137.48	311195
Soa	Phutai	0.264875	0.00194	136.548	309669
Soa	Nyaw	0.264629	0.001917	138.078	308743
Soa	Kalueang	0.264914	0.001914	138.392	308318
Soa	Saek	0.26465	0.001935	136.8	308793
Soa	Mon	0.25285	0.001852	136.524	317140
Soa	Soa	0	-1	0	-1
Soa	Bru	0.268331	0.001933	138.794	307949
Soa	SouthernThai_AN	0.253159	0.001856	136.401	312384
Soa	HmongDaw	0.262116	0.001947	134.654	308451
Soa	Khuen	0.264256	0.001956	135.095	308214
Soa	Lue	0.264433	0.001926	137.31	308217
Soa	CentralThai	0.256185	0.001879	136.337	312892
Soa	Khonmueang	0.262561	0.001922	136.58	310944
Soa	Shan	0.260549	0.00193	135.013	308804
Soa	Phuan	0.264492	0.001933	136.807	308380
Soa	HtinPray	0.265564	0.001948	136.297	307808
Soa	HmongNjua	0.262552	0.001996	131.514	307828
Soa	Yuan	0.263888	0.001916	137.749	308240
Soa	Palaung	0.257959	0.001939	133.018	308280
Soa	Lawa_Western	0.260243	0.001982	131.32	308416
Soa	Khamu4	0.264991	0.001951	135.835	308511
Soa	IuMien	0.263079	0.001949	135.012	308415
Soa	Blang	0.263299	0.00194	135.715	308238
Soa	KarenSkaw	0.26011	0.001934	134.522	309330
Soa	Lahu	0.262611	0.001932	135.95	309658
Soa	Lisu	0.258938	0.001948	132.91	308681
Soa	Lawa_Eastern	0.260832	0.001957	133.284	308490
Soa	KarenPadaung	0.260489	0.001909	136.436	308587
Soa	KarenPwo	0.261035	0.001971	132.411	308556
Soa	Cambodian	0.260694	0.001926	135.389	309669
Soa	Japanese	0.256134	0.001945	131.684	311173
Soa	Han	0.259435	0.001922	135.017	312610
Soa	Tujia	0.259888	0.00192	135.384	308950
Soa	Yi	0.256334	0.00196	130.8	309170
Soa	Miao	0.2609	0.001941	134.409	308680
Soa	Oroqen	0.251792	0.001942	129.628	309525
Soa	Daur	0.251668	0.001934	130.129	309576
Soa	Mongola	0.250659	0.001936	129.494	310559
Soa	Hezhen	0.252992	0.001967	128.587	309227
Soa	Xibo	0.25124	0.001927	130.385	309998
Soa	Uygur	0.227635	0.001801	126.4	314050
Soa	Dai	0.265228	0.001952	135.851	308368
Soa	Lahu_C	0.261778	0.001951	134.163	307862
Soa	She	0.261343	0.001944	134.44	308457
Soa	Naxi	0.255912	0.001967	130.109	308838
Soa	Tu	0.250969	0.001925	130.342	310290
Soa	Mala	0.21593	0.001781	121.235	314356
Soa	Brahmin_Tiwari	0.209613	0.00173	121.179	316119
Soa	Kharia	0.230345	0.001852	124.392	312473
Soa	Lodhi	0.2141	0.001774	120.671	314487
Soa	Vishwabrahmin	0.215442	0.001772	121.602	314595
Soa	Borneo	0.264331	0.001957	135.102	308172
Soa	Semende	0.262877	0.001975	133.098	308453
Soa	Mamanwa	0.248733	0.001858	133.857	310679
Soa	Atayal	0.263214	0.002001	131.557	307332
Soa	Amis	0.264166	0.001968	134.205	307731
Soa	Kinh	0.263066	0.00193	136.296	308352
Soa	Gujarati	0.210175	0.00174	120.779	316898
Soa	Thai	0.256377	0.001915	133.91	309313
Soa	Mlabri	0.265956	0.002038	130.49	306189
Soa	HtinMal	0.265602	0.001962	135.393	307442
Soa	N-ManBac	0.260323	0.002765	94.144	83773
Soa	BA-NuiNap	0.258519	0.002192	117.949	205521
Soa	N-Oakaie	0.255834	0.003366	76.011	52403
Soa	IA-VatKomnou	0.250986	0.005282	47.521	14593
Soa	N-LoyangUjungCave	0.25051	0.003532	70.921	41412
Soa	N-TamPaLing	0.261595	0.002273	115.065	228871
Soa	Ho-PhaFaen	0.219563	0.00244	89.971	137747
Soa	N-TamHang	0.260635	0.002673	97.49	107776
Soa	Hi-SupuHujung	0.253837	0.003485	72.834	44487
Soa	Hi-Kinabatagan	0.256633	0.002465	104.093	130736
Soa	Ho-GuaChaCave	0.210067	0.003629	57.886	34194
Soa	N-GuaChaCave	0.258122	0.00226	114.203	248809
Soa	IA-LongLongRak	0.251655	0.00225	111.853	192475
Soa	Hi-HonHaiCoTien	0.259295	0.002968	87.363	71154
Soa	N-MaiDaDieu	0.251621	0.002752	91.42	75497
Soa	N-NamTun	0.253795	0.00341	74.425	46930
Soa	N-HonHaiCoTien	0.25636	0.003922	65.363	32609
Soa	Mbuti	0	-1	0	-1
Soa	French	0.199059	0.001789	111.299	315850
Soa	Onge	0.227612	0.001995	114.072	307994
Soa	Khamu1	0.265005	0.001945	136.265	309208
Soa	Khamu2	0.264772	0.001937	136.671	309131
Soa	Khamu3	0.264854	0.001931	137.133	309488
Soa	Lua1	0.267185	0.002009	133.024	307740
Soa	Lua2	0.266279	0.002008	132.639	306825
Bru	SouthernThai_TK	0.252677	0.001862	135.666	312091
Bru	Laotian	0.265172	0.001917	138.318	311252
Bru	BlackTai	0.264726	0.001943	136.212	307102
Bru	LaoIsan	0.263746	0.001922	137.231	310369
Bru	Phutai	0.264653	0.001941	136.315	308326
Bru	Nyaw	0.264765	0.001922	137.784	307230
Bru	Kalueang	0.265402	0.001916	138.497	306932
Bru	Saek	0.264764	0.00192	137.868	307487
Bru	Mon	0.253128	0.001853	136.582	316796
Bru	Soa	0.268331	0.001933	138.794	307949
Bru	Bru	0	-1	0	-1
Bru	SouthernThai_AN	0.253231	0.001857	136.365	311653
Bru	HmongDaw	0.262263	0.001945	134.845	306782
Bru	Khuen	0.264417	0.001963	134.672	306803
Bru	Lue	0.2647	0.001912	138.464	306714
Bru	CentralThai	0.256425	0.001875	136.79	312247
Bru	Khonmueang	0.262548	0.001931	135.947	310049
Bru	Shan	0.260534	0.001929	135.064	307343
Bru	Phuan	0.264386	0.00193	136.97	307074
Bru	HtinPray	0.265896	0.001959	135.728	306278
Bru	HmongNjua	0.2624	0.001992	131.715	306022
Bru	Yuan	0.264392	0.00191	138.404	306732
Bru	Palaung	0.258415	0.001947	132.735	306764
Bru	Lawa_Western	0.261244	0.001969	132.66	306853
Bru	Khamu4	0.265219	0.001969	134.677	307091
Bru	IuMien	0.262803	0.001923	136.637	306921
Bru	Blang	0.263683	0.00195	135.236	306756
Bru	KarenSkaw	0.260387	0.001945	133.892	307814
Bru	Lahu	0.262767	0.001936	135.701	308396
Bru	Lisu	0.259283	0.001942	133.486	307203
Bru	Lawa_Eastern	0.261476	0.001978	132.173	307065
Bru	KarenPadaung	0.260668	0.00191	136.468	307066
Bru	KarenPwo	0.261464	0.001975	132.379	306889
Bru	Cambodian	0.261033	0.001922	135.808	308311
Bru	Japanese	0.256006	0.001934	132.347	310336
Bru	Han	0.259332	0.001911	135.688	311949
Bru	Tujia	0.259696	0.001923	135.02	307555
Bru	Yi	0.256137	0.001949	131.43	307893
Bru	Miao	0.260798	0.001937	134.645	307260
Bru	Oroqen	0.251633	0.001941	129.625	308092
Bru	Daur	0.251622	0.00193	130.392	308139
Bru	Mongola	0.25066	0.001927	130.059	309376
Bru	Hezhen	0.252695	0.00197	128.303	307768
Bru	Xibo	0.251084	0.001907	131.671	308689
Bru	Uygur	0.22797	0.001807	126.154	312988
Bru	Dai	0.265218	0.00196	135.313	306893
Bru	Lahu_C	0.261934	0.001945	134.667	306186
Bru	She	0.261196	0.001937	134.816	306969
Bru	Naxi	0.256028	0.001964	130.391	307353
Bru	Tu	0.250736	0.001916	130.855	309010
Bru	Mala	0.216587	0.001774	122.092	313344
Bru	Brahmin_Tiwari	0.210364	0.00174	120.899	315169
Bru	Kharia	0.231142	0.001848	125.043	311438
Bru	Lodhi	0.214885	0.001787	120.229	313418
Bru	Vishwabrahmin	0.215831	0.001769	122.01	313635
Bru	Borneo	0.264388	0.001951	135.498	306556
Bru	Semende	0.263112	0.001959	134.331	306916
Bru	Mamanwa	0.249147	0.001863	133.714	309421
Bru	Atayal	0.26313	0.001983	132.711	305573
Bru	Amis	0.264276	0.001948	135.697	306131
Bru	Kinh	0.263285	0.001929	136.481	306850
Bru	Gujarati	0.210744	0.001753	120.201	316004
Bru	Thai	0.257156	0.001903	135.135	307877
Bru	Mlabri	0.266765	0.00206	129.495	303630
Bru	HtinMal	0.266468	0.001953	136.46	305681
Bru	N-ManBac	0.260277	0.002802	92.899	82905
Bru	BA-NuiNap	0.258675	0.0022	117.577	203465
Bru	N-Oakaie	0.254376	0.003446	73.825	51910
Bru	IA-VatKomnou	0.252396	0.005422	46.551	14441
Bru	N-LoyangUjungCave	0.250211	0.003551	70.466	40973
Bru	N-TamPaLing	0.262913	0.002306	114.023	226515
Bru	Ho-PhaFaen	0.220586	0.002446	90.174	136299
Bru	N-TamHang	0.259411	0.002709	95.774	106654
Bru	Hi-SupuHujung	0.252878	0.003515	71.939	44025
Bru	Hi-Kinabatagan	0.256431	0.002458	104.334	129397
Bru	Ho-GuaChaCave	0.211593	0.00361	58.613	33920
Bru	N-GuaChaCave	0.259187	0.002254	114.966	246263
Bru	IA-LongLongRak	0.252016	0.002283	110.405	190475
Bru	Hi-HonHaiCoTien	0.258413	0.00297	87	70424
Bru	N-MaiDaDieu	0.252711	0.002814	89.813	74611
Bru	N-NamTun	0.25262	0.00346	73.005	46468
Bru	N-HonHaiCoTien	0.254886	0.003981	64.027	32252
Bru	Mbuti	0	-1	0	-1
Bru	French	0.200045	0.00181	110.522	314599
Bru	Onge	0.228337	0.001998	114.308	305936
Bru	Khamu1	0.265028	0.00194	136.634	307931
Bru	Khamu2	0.265151	0.001949	136.044	307959
Bru	Khamu3	0.265524	0.001921	138.194	308399
Bru	Lua1	0.267842	0.00202	132.565	306084
Bru	Lua2	0.26661	0.002014	132.363	304862
SouthernThai_AN	SouthernThai_TK	0.245176	0.001782	137.6	314777
SouthernThai_AN	Laotian	0.254255	0.001842	138.039	314186
SouthernThai_AN	BlackTai	0.254194	0.001878	135.326	312049
SouthernThai_AN	LaoIsan	0.252654	0.001839	137.419	313586
SouthernThai_AN	Phutai	0.253311	0.001862	136.064	312969
SouthernThai_AN	Nyaw	0.253273	0.001843	137.431	312015
SouthernThai_AN	Kalueang	0.252897	0.001841	137.397	311743
SouthernThai_AN	Saek	0.253948	0.001853	137.059	312039
SouthernThai_AN	Mon	0.245394	0.001788	137.221	318041
SouthernThai_AN	Soa	0.253159	0.001856	136.401	312384
SouthernThai_AN	Bru	0.253231	0.001857	136.365	311653
SouthernThai_AN	SouthernThai_AN	0	-1	0	-1
SouthernThai_AN	HmongDaw	0.253592	0.001875	135.262	311834
SouthernThai_AN	Khuen	0.254759	0.001888	134.959	311631
SouthernThai_AN	Lue	0.254636	0.001851	137.547	311525
SouthernThai_AN	CentralThai	0.247584	0.001802	137.36	314817
SouthernThai_AN	Khonmueang	0.252751	0.001854	136.327	313377
SouthernThai_AN	Shan	0.251424	0.001855	135.549	311907
SouthernThai_AN	Phuan	0.254403	0.00185	137.492	311675
SouthernThai_AN	HtinPray	0.253505	0.001872	135.452	311366
SouthernThai_AN	HmongNjua	0.253663	0.001921	132.056	311344
SouthernThai_AN	Yuan	0.253977	0.001839	138.134	311582
SouthernThai_AN	Palaung	0.249576	0.00185	134.885	311603
SouthernThai_AN	Lawa_Western	0.25087	0.001902	131.91	311787
SouthernThai_AN	Khamu4	0.253346	0.001867	135.729	311902
SouthernThai_AN	IuMien	0.254046	0.001879	135.207	311771
SouthernThai_AN	Blang	0.252543	0.00186	135.787	311614
SouthernThai_AN	KarenSkaw	0.250563	0.00185	135.457	312496
SouthernThai_AN	Lahu	0.253039	0.001852	136.594	312670
SouthernThai_AN	Lisu	0.250844	0.001863	134.662	311830
SouthernThai_AN	Lawa_Eastern	0.250869	0.00187	134.168	311767
SouthernThai_AN	KarenPadaung	0.250922	0.001833	136.915	311728
SouthernThai_AN	KarenPwo	0.250894	0.001876	133.706	311849
SouthernThai_AN	Cambodian	0.250455	0.001849	135.487	312559
SouthernThai_AN	Japanese	0.249681	0.001863	133.985	313607
SouthernThai_AN	Han	0.252114	0.001844	136.726	314618
SouthernThai_AN	Tujia	0.252206	0.001847	136.561	311939
SouthernThai_AN	Yi	0.24914	0.001867	133.47	312096
SouthernThai_AN	Miao	0.253044	0.001879	134.646	311721
SouthernThai_AN	Oroqen	0.246108	0.001861	132.243	312305
SouthernThai_AN	Daur	0.245868	0.001848	133.047	312396
SouthernThai_AN	Mongola	0.245152	0.00187	131.114	313116
SouthernThai_AN	Hezhen	0.246972	0.001886	130.965	312175
SouthernThai_AN	Xibo	0.245462	0.001835	133.792	312655
SouthernThai_AN	Uygur	0.226459	0.001743	129.899	315495
SouthernThai_AN	Dai	0.25548	0.001876	136.176	311573
SouthernThai_AN	Lahu_C	0.252866	0.001874	134.933	311227
SouthernThai_AN	She	0.253551	0.001864	136.045	311638
SouthernThai_AN	Naxi	0.248715	0.001885	131.973	311900
SouthernThai_AN	Tu	0.245107	0.001856	132.04	312869
SouthernThai_AN	Mala	0.218023	0.001733	125.771	315551
SouthernThai_AN	Brahmin_Tiwari	0.212637	0.001684	126.26	317083
SouthernThai_AN	Kharia	0.228198	0.001792	127.315	314248
SouthernThai_AN	Lodhi	0.216481	0.001717	126.063	315758
SouthernThai_AN	Vishwabrahmin	0.217435	0.001715	126.786	315862
SouthernThai_AN	Borneo	0.254682	0.001861	136.832	311478
SouthernThai_AN	Semende	0.255413	0.001893	134.912	311573
SouthernThai_AN	Mamanwa	0.243558	0.001793	135.858	313148
SouthernThai_AN	Atayal	0.256187	0.00191	134.145	310919
SouthernThai_AN	Amis	0.257195	0.001898	135.503	311146
SouthernThai_AN	Kinh	0.253962	0.00186	136.574	311638
SouthernThai_AN	Gujarati	0.212966	0.001687	126.246	317679
SouthernThai_AN	Thai	0.248163	0.001847	134.389	312173
SouthernThai_AN	Mlabri	0.253279	0.00193	131.249	310326
SouthernThai_AN	HtinMal	0.253753	0.001871	135.651	311221
SouthernThai_AN	N-ManBac	0.248355	0.002644	93.933	84997
SouthernThai_AN	BA-NuiNap	0.249322	0.002126	117.285	208679
SouthernThai_AN	N-Oakaie	0.250003	0.003221	77.618	53286
SouthernThai_AN	IA-VatKomnou	0.240406	0.005126	46.9	14807
SouthernThai_AN	N-LoyangUjungCave	0.240751	0.003321	72.483	42034
SouthernThai_AN	N-TamPaLing	0.24917	0.00215	115.867	232365
SouthernThai_AN	Ho-PhaFaen	0.217183	0.002298	94.51	139796
SouthernThai_AN	N-TamHang	0.24791	0.002544	97.462	109489
SouthernThai_AN	Hi-SupuHujung	0.247016	0.003315	74.525	45224
SouthernThai_AN	Hi-Kinabatagan	0.251138	0.002363	106.279	132640
SouthernThai_AN	Ho-GuaChaCave	0.209081	0.003439	60.792	34781
SouthernThai_AN	N-GuaChaCave	0.247909	0.002132	116.278	252673
SouthernThai_AN	IA-LongLongRak	0.242932	0.002149	113.042	195339
SouthernThai_AN	Hi-HonHaiCoTien	0.248847	0.002805	88.708	72239
SouthernThai_AN	N-MaiDaDieu	0.242206	0.002658	91.124	76701
SouthernThai_AN	N-NamTun	0.244363	0.003221	75.859	47725
SouthernThai_AN	N-HonHaiCoTien	0.244046	0.003726	65.496	33130
SouthernThai_AN	Mbuti	0	-1	0	-1
SouthernThai_AN	French	0.203006	0.001746	116.25	317132
SouthernThai_AN	Onge	0.224619	0.001911	117.538	311365
SouthernThai_AN	Khamu1	0.253544	0.001858	136.448	312170
SouthernThai_AN	Khamu2	0.253397	0.001861	136.126	312132
SouthernThai_AN	Khamu3	0.253671	0.001852	136.961	312385
SouthernThai_AN	Lua1	0.254626	0.001928	132.055	311208
SouthernThai_AN	Lua2	0.254088	0.001928	131.763	310768
HmongDaw	SouthernThai_TK	0.254294	0.001899	133.922	312205
HmongDaw	Laotian	0.268083	0.001947	137.677	311317
HmongDaw	BlackTai	0.268573	0.002002	134.123	306461
HmongDaw	LaoIsan	0.263385	0.00194	135.776	310562
HmongDaw	Phutai	0.265376	0.001972	134.572	308209
HmongDaw	Nyaw	0.265011	0.001941	136.523	307226
HmongDaw	Kalueang	0.263781	0.001953	135.078	306876
HmongDaw	Saek	0.266494	0.00197	135.301	307426
HmongDaw	Mon	0.255742	0.001879	136.073	317040
HmongDaw	Soa	0.262116	0.001947	134.654	308451
HmongDaw	Bru	0.262263	0.001945	134.845	306782
HmongDaw	SouthernThai_AN	0.253592	0.001875	135.262	311834
HmongDaw	HmongDaw	0	-1	0	-1
HmongDaw	Khuen	0.269586	0.002013	133.941	306270
HmongDaw	Lue	0.26992	0.001976	136.608	306172
HmongDaw	CentralThai	0.258389	0.001902	135.843	312364
HmongDaw	Khonmueang	0.266909	0.001965	135.843	309958
HmongDaw	Shan	0.264846	0.001963	134.926	306927
HmongDaw	Phuan	0.268426	0.001991	134.837	306725
HmongDaw	HtinPray	0.26248	0.001996	131.496	306081
HmongDaw	HmongNjua	0.292292	0.002113	138.316	304142
HmongDaw	Yuan	0.267434	0.001952	137.006	306319
HmongDaw	Palaung	0.263589	0.001988	132.604	306167
HmongDaw	Lawa_Western	0.262871	0.002007	130.975	306394
HmongDaw	Khamu4	0.263906	0.001985	132.979	306836
HmongDaw	IuMien	0.276227	0.002012	137.293	305853
HmongDaw	Blang	0.263782	0.001976	133.519	306530
HmongDaw	KarenSkaw	0.263157	0.001975	133.214	307417
HmongDaw	Lahu	0.267137	0.001968	135.708	308010
HmongDaw	Lisu	0.26635	0.001992	133.738	306659
HmongDaw	Lawa_Eastern	0.263128	0.002003	131.363	306880
HmongDaw	KarenPadaung	0.263231	0.001956	134.601	306691
HmongDaw	KarenPwo	0.262814	0.00201	130.758	306583
HmongDaw	Cambodian	0.260306	0.001952	133.349	308371
HmongDaw	Japanese	0.266681	0.001997	133.562	309797
HmongDaw	Han	0.269577	0.001961	137.504	311684
HmongDaw	Tujia	0.271189	0.001972	137.524	306688
HmongDaw	Yi	0.266929	0.002009	132.847	307026
HmongDaw	Miao	0.273819	0.002015	135.873	306259
HmongDaw	Oroqen	0.262362	0.00198	132.525	307242
HmongDaw	Daur	0.262245	0.001971	133.074	307346
HmongDaw	Mongola	0.261106	0.001989	131.3	308593
HmongDaw	Hezhen	0.263372	0.002006	131.289	306938
HmongDaw	Xibo	0.261669	0.00196	133.478	307865
HmongDaw	Uygur	0.233739	0.00186	125.688	312699
HmongDaw	Dai	0.270624	0.001991	135.949	306423
HmongDaw	Lahu_C	0.267151	0.001992	134.084	305503
HmongDaw	She	0.2725	0.002008	135.695	306016
HmongDaw	Naxi	0.265672	0.002021	131.459	306412
HmongDaw	Tu	0.261002	0.001986	131.428	308299
HmongDaw	Mala	0.216182	0.001816	119.036	313553
HmongDaw	Brahmin_Tiwari	0.210376	0.001767	119.059	315289
HmongDaw	Kharia	0.229056	0.001873	122.305	311691
HmongDaw	Lodhi	0.214485	0.001806	118.781	313611
HmongDaw	Vishwabrahmin	0.21539	0.001797	119.884	313812
HmongDaw	Borneo	0.263557	0.001991	132.368	306455
HmongDaw	Semende	0.265981	0.002011	132.271	306507
HmongDaw	Mamanwa	0.252834	0.001896	133.357	309254
HmongDaw	Atayal	0.270499	0.002039	132.643	304760
HmongDaw	Amis	0.270917	0.00203	133.445	305431
HmongDaw	Kinh	0.268697	0.00198	135.687	306254
HmongDaw	Gujarati	0.210649	0.001774	118.776	316313
HmongDaw	Thai	0.259229	0.001942	133.49	307628
HmongDaw	Mlabri	0.261955	0.002092	125.194	303085
HmongDaw	HtinMal	0.263686	0.002006	131.43	305490
HmongDaw	N-ManBac	0.258001	0.002845	90.694	82564
HmongDaw	BA-NuiNap	0.261962	0.002276	115.102	202592
HmongDaw	N-Oakaie	0.261737	0.003489	75.012	51726
HmongDaw	IA-VatKomnou	0.247454	0.005473	45.217	14374
HmongDaw	N-LoyangUjungCave	0.247598	0.003571	69.338	40812
HmongDaw	N-TamPaLing	0.257124	0.002357	109.094	225634
HmongDaw	Ho-PhaFaen	0.218519	0.002497	87.507	135769
HmongDaw	N-TamHang	0.255484	0.002759	92.589	106249
HmongDaw	Hi-SupuHujung	0.25578	0.003565	71.757	43897
HmongDaw	Hi-Kinabatagan	0.261538	0.002574	101.623	128776
HmongDaw	Ho-GuaChaCave	0.211996	0.003775	56.151	33751
HmongDaw	N-GuaChaCave	0.25518	0.002316	110.183	245266
HmongDaw	IA-LongLongRak	0.25349	0.002296	110.412	189680
HmongDaw	Hi-HonHaiCoTien	0.263547	0.003154	83.553	70162
HmongDaw	N-MaiDaDieu	0.250319	0.002828	88.505	74304
HmongDaw	N-NamTun	0.252348	0.003458	72.972	46252
HmongDaw	N-HonHaiCoTien	0.251458	0.003989	63.041	32149
HmongDaw	Mbuti	0	-1	0	-1
HmongDaw	French	0.200238	0.001832	109.311	314480
HmongDaw	Onge	0.226299	0.002058	109.975	305620
HmongDaw	Khamu1	0.26428	0.001978	133.613	307993
HmongDaw	Khamu2	0.264471	0.001962	134.764	307901
HmongDaw	Khamu3	0.264972	0.001954	135.571	308413
HmongDaw	Lua1	0.263422	0.002042	128.978	305993
HmongDaw	Lua2	0.263279	0.002061	127.767	304562
Khuen	SouthernThai_TK	0.254995	0.001909	133.591	311973
Khuen	Laotian	0.268725	0.001959	137.183	311016
Khuen	BlackTai	0.270361	0.001993	135.648	306630
Khuen	LaoIsan	0.265422	0.001958	135.58	310310
Khuen	Phutai	0.267174	0.002003	133.362	308173
Khuen	Nyaw	0.266655	0.001974	135.09	307151
Khuen	Kalueang	0.265854	0.001966	135.24	306862
Khuen	Saek	0.268053	0.001984	135.102	307302
Khuen	Mon	0.256227	0.0019	134.844	316695
Khuen	Soa	0.264256	0.001956	135.095	308214
Khuen	Bru	0.264417	0.001963	134.672	306803
Khuen	SouthernThai_AN	0.254759	0.001888	134.959	311631
Khuen	HmongDaw	0.269586	0.002013	133.941	306270
Khuen	Khuen	0	-1	0	-1
Khuen	Lue	0.271051	0.001978	137.02	306188
Khuen	CentralThai	0.259163	0.00192	135.009	312082
Khuen	Khonmueang	0.268364	0.001979	135.574	309695
Khuen	Shan	0.265699	0.002003	132.667	306912
Khuen	Phuan	0.270086	0.002001	134.955	306601
Khuen	HtinPray	0.264597	0.001979	133.67	306129
Khuen	HmongNjua	0.26992	0.002049	131.75	305491
Khuen	Yuan	0.269183	0.001966	136.907	306402
Khuen	Palaung	0.262829	0.002002	131.292	306434
Khuen	Lawa_Western	0.263187	0.002025	129.996	306620
Khuen	Khamu4	0.265425	0.002003	132.499	306876
Khuen	IuMien	0.27019	0.002004	134.842	306428
Khuen	Blang	0.264534	0.00198	133.616	306579
Khuen	KarenSkaw	0.262987	0.001978	132.93	307619
Khuen	Lahu	0.267408	0.001991	134.292	308038
Khuen	Lisu	0.265197	0.002017	131.468	306747
Khuen	Lawa_Eastern	0.26351	0.002005	131.422	306849
Khuen	KarenPadaung	0.263473	0.001969	133.785	306796
Khuen	KarenPwo	0.263497	0.002006	131.329	306705
Khuen	Cambodian	0.261624	0.00196	133.477	308260
Khuen	Japanese	0.265059	0.002017	131.417	309814
Khuen	Han	0.268094	0.001993	134.497	311518
Khuen	Tujia	0.268756	0.002	134.361	306812
Khuen	Yi	0.264144	0.002023	130.59	307241
Khuen	Miao	0.269263	0.002028	132.741	306670
Khuen	Oroqen	0.260302	0.002017	129.067	307515
Khuen	Daur	0.260043	0.001989	130.744	307582
Khuen	Mongola	0.258859	0.002	129.42	308803
Khuen	Hezhen	0.260992	0.002044	127.673	307239
Khuen	Xibo	0.259113	0.001985	130.521	308127
Khuen	Uygur	0.232174	0.001858	124.987	312796
Khuen	Dai	0.271975	0.002011	135.261	306301
Khuen	Lahu_C	0.267136	0.002005	133.245	305700
Khuen	She	0.269921	0.002032	132.828	306309
Khuen	Naxi	0.26319	0.002046	128.617	306723
Khuen	Tu	0.258605	0.002002	129.168	308508
Khuen	Mala	0.216401	0.001801	120.139	313527
Khuen	Brahmin_Tiwari	0.210401	0.001754	119.937	315304
Khuen	Kharia	0.230113	0.001882	122.287	311554
Khuen	Lodhi	0.214608	0.001798	119.392	313558
Khuen	Vishwabrahmin	0.2158	0.001799	119.942	313780
Khuen	Borneo	0.265527	0.001992	133.279	306477
Khuen	Semende	0.267266	0.002011	132.888	306556
Khuen	Mamanwa	0.253134	0.001903	133.008	309265
Khuen	Atayal	0.27071	0.002047	132.256	305011
Khuen	Amis	0.271753	0.002023	134.308	305478
Khuen	Kinh	0.269316	0.001992	135.182	306381
Khuen	Gujarati	0.210666	0.001764	119.456	316245
Khuen	Thai	0.259798	0.001958	132.692	307687
Khuen	Mlabri	0.264195	0.002068	127.751	303720
Khuen	HtinMal	0.265402	0.002003	132.495	305673
Khuen	N-ManBac	0.261332	0.002787	93.77	82899
Khuen	BA-NuiNap	0.263736	0.002251	117.173	203357
Khuen	N-Oakaie	0.261484	0.003379	77.374	51868
Khuen	IA-VatKomnou	0.248891	0.005486	45.368	14413
Khuen	N-LoyangUjungCave	0.248818	0.003565	69.793	40926
Khuen	N-TamPaLing	0.259156	0.002289	113.209	226449
Khuen	Ho-PhaFaen	0.217924	0.002473	88.134	136283
Khuen	N-TamHang	0.258838	0.002721	95.11	106642
Khuen	Hi-SupuHujung	0.25879	0.003528	73.358	44005
Khuen	Hi-Kinabatagan	0.262597	0.002576	101.935	129281
Khuen	Ho-GuaChaCave	0.211753	0.003707	57.129	33850
Khuen	N-GuaChaCave	0.256204	0.002266	113.062	246168
Khuen	IA-LongLongRak	0.253466	0.002297	110.332	190399
Khuen	Hi-HonHaiCoTien	0.264514	0.003112	84.999	70405
Khuen	N-MaiDaDieu	0.253405	0.002823	89.774	74554
Khuen	N-NamTun	0.253606	0.0034	74.592	46460
Khuen	N-HonHaiCoTien	0.252061	0.004025	62.618	32282
Khuen	Mbuti	0	-1	0	-1
Khuen	French	0.200234	0.001837	108.975	314667
Khuen	Onge	0.227281	0.002033	111.797	306068
Khuen	Khamu1	0.266215	0.001985	134.138	307788
Khuen	Khamu2	0.265887	0.001978	134.43	307716
Khuen	Khamu3	0.26657	0.00197	135.327	308186
Khuen	Lua1	0.265373	0.002035	130.378	306123
Khuen	Lua2	0.264541	0.002023	130.788	304882
Lue	SouthernThai_TK	0.25526	0.00186	137.271	311855
Lue	Laotian	0.268789	0.00193	139.305	310918
Lue	BlackTai	0.26985	0.001952	138.21	306500
Lue	LaoIsan	0.265526	0.001912	138.842	310225
Lue	Phutai	0.267593	0.001951	137.137	308110
Lue	Nyaw	0.266829	0.001924	138.689	307040
Lue	Kalueang	0.266217	0.001918	138.812	306756
Lue	Saek	0.268073	0.001941	138.12	307125
Lue	Mon	0.256036	0.001861	137.603	316656
Lue	Soa	0.264433	0.001926	137.31	308217
Lue	Bru	0.2647	0.001912	138.464	306714
Lue	SouthernThai_AN	0.254636	0.001851	137.547	311525
Lue	HmongDaw	0.26992	0.001976	136.608	306172
Lue	Khuen	0.271051	0.001978	137.02	306188
Lue	Lue	0	-1	0	-1
Lue	CentralThai	0.259181	0.001884	137.605	312064
Lue	Khonmueang	0.268091	0.001944	137.88	309623
Lue	Shan	0.265324	0.001936	137.062	306883
Lue	Phuan	0.269812	0.001963	137.419	306547
Lue	HtinPray	0.264891	0.001945	136.191	306038
Lue	HmongNjua	0.26972	0.002009	134.268	305361
Lue	Yuan	0.268834	0.001919	140.1	306225
Lue	Palaung	0.262337	0.001931	135.856	306209
Lue	Lawa_Western	0.262699	0.00197	133.355	306562
Lue	Khamu4	0.265862	0.001955	135.956	306829
Lue	IuMien	0.269897	0.001953	138.174	306125
Lue	Blang	0.264909	0.001937	136.77	306536
Lue	KarenSkaw	0.262452	0.001961	133.813	307542
Lue	Lahu	0.267067	0.001941	137.626	307933
Lue	Lisu	0.264674	0.001966	134.626	306688
Lue	Lawa_Eastern	0.262994	0.001949	134.925	306787
Lue	KarenPadaung	0.262995	0.001923	136.728	306760
Lue	KarenPwo	0.263005	0.00196	134.193	306651
Lue	Cambodian	0.261813	0.001922	136.224	308195
Lue	Japanese	0.264357	0.001963	134.663	309696
Lue	Han	0.267895	0.001942	137.942	311397
Lue	Tujia	0.268108	0.001941	138.16	306818
Lue	Yi	0.263497	0.001956	134.687	307117
Lue	Miao	0.269298	0.001972	136.591	306567
Lue	Oroqen	0.259544	0.001976	131.337	307436
Lue	Daur	0.259399	0.00194	133.742	307572
Lue	Mongola	0.258237	0.001953	132.25	308746
Lue	Hezhen	0.260147	0.001983	131.214	307193
Lue	Xibo	0.25909	0.00193	134.227	308032
Lue	Uygur	0.231906	0.00182	127.432	312769
Lue	Dai	0.27227	0.001982	137.405	306178
Lue	Lahu_C	0.266664	0.001944	137.172	305633
Lue	She	0.269691	0.001981	136.116	306129
Lue	Naxi	0.262819	0.001997	131.59	306714
Lue	Tu	0.258339	0.001946	132.722	308410
Lue	Mala	0.216302	0.001782	121.413	313414
Lue	Brahmin_Tiwari	0.210219	0.001734	121.256	315280
Lue	Kharia	0.229926	0.001845	124.595	311457
Lue	Lodhi	0.214556	0.00177	121.236	313536
Lue	Vishwabrahmin	0.21543	0.001762	122.263	313791
Lue	Borneo	0.265878	0.00196	135.653	306387
Lue	Semende	0.267288	0.001977	135.219	306414
Lue	Mamanwa	0.253359	0.001862	136.034	309106
Lue	Atayal	0.271348	0.002022	134.208	304843
Lue	Amis	0.272117	0.001986	137.002	305339
Lue	Kinh	0.2693	0.001949	138.174	306215
Lue	Gujarati	0.21053	0.001746	120.548	316194
Lue	Thai	0.260093	0.001934	134.455	307576
Lue	Mlabri	0.26387	0.00206	128.094	303528
Lue	HtinMal	0.265484	0.001958	135.561	305548
Lue	N-ManBac	0.260727	0.002784	93.65	82764
Lue	BA-NuiNap	0.263543	0.002222	118.596	203179
Lue	N-Oakaie	0.259689	0.003436	75.588	51786
Lue	IA-VatKomnou	0.249527	0.005386	46.325	14387
Lue	N-LoyangUjungCave	0.250178	0.003523	71.003	40901
Lue	N-TamPaLing	0.260206	0.002242	116.073	226278
Lue	Ho-PhaFaen	0.217039	0.002417	89.809	136157
Lue	N-TamHang	0.258139	0.002665	96.87	106501
Lue	Hi-SupuHujung	0.258394	0.003516	73.501	43956
Lue	Hi-Kinabatagan	0.261738	0.002526	103.622	129186
Lue	Ho-GuaChaCave	0.212895	0.00368	57.856	33850
Lue	N-GuaChaCave	0.25629	0.002295	111.665	245975
Lue	IA-LongLongRak	0.25378	0.002255	112.54	190300
Lue	Hi-HonHaiCoTien	0.264759	0.003032	87.329	70419
Lue	N-MaiDaDieu	0.253121	0.002771	91.338	74550
Lue	N-NamTun	0.254883	0.003458	73.709	46398
Lue	N-HonHaiCoTien	0.254128	0.004018	63.251	32172
Lue	Mbuti	0	-1	0	-1
Lue	French	0.200184	0.001808	110.696	314678
Lue	Onge	0.226392	0.001968	115.026	305942
Lue	Khamu1	0.266277	0.001948	136.714	307677
Lue	Khamu2	0.265903	0.001953	136.179	307708
Lue	Khamu3	0.266792	0.001932	138.116	308068
Lue	Lua1	0.265995	0.002004	132.738	305976
Lue	Lua2	0.265446	0.002027	130.971	304698
CentralThai	SouthernThai_TK	0.247879	0.00181	136.974	315162
CentralThai	Laotian	0.258272	0.00186	138.824	314314
CentralThai	BlackTai	0.258622	0.00189	136.841	312591
CentralThai	LaoIsan	0.256244	0.001867	137.213	313846
CentralThai	Phutai	0.257352	0.001889	136.223	313379
CentralThai	Nyaw	0.256953	0.001859	138.226	312554
CentralThai	Kalueang	0.25646	0.001867	137.331	312259
CentralThai	Saek	0.257892	0.001872	137.76	312492
CentralThai	Mon	0.248672	0.001807	137.601	318112
CentralThai	Soa	0.256185	0.001879	136.337	312892
CentralThai	Bru	0.256425	0.001875	136.79	312247
CentralThai	SouthernThai_AN	0.247584	0.001802	137.36	314817
CentralThai	HmongDaw	0.258389	0.001902	135.843	312364
CentralThai	Khuen	0.259163	0.00192	135.009	312082
CentralThai	Lue	0.259181	0.001884	137.605	312064
CentralThai	CentralThai	0	-1	0	-1
CentralThai	Khonmueang	0.257177	0.001875	137.184	313606
CentralThai	Shan	0.255632	0.001886	135.529	312336
CentralThai	Phuan	0.258628	0.001889	136.939	312164
CentralThai	HtinPray	0.256618	0.001911	134.267	311915
CentralThai	HmongNjua	0.258451	0.001929	133.974	311946
CentralThai	Yuan	0.258348	0.001863	138.691	312087
CentralThai	Palaung	0.25369	0.00188	134.929	312090
CentralThai	Lawa_Western	0.254638	0.00192	132.614	312342
CentralThai	Khamu4	0.256841	0.001899	135.227	312402
CentralThai	IuMien	0.258795	0.001903	136.026	312222
CentralThai	Blang	0.256254	0.001877	136.531	312119
CentralThai	KarenSkaw	0.254112	0.001871	135.782	313009
CentralThai	Lahu	0.257269	0.001872	137.438	313012
CentralThai	Lisu	0.255674	0.001894	134.985	312342
CentralThai	Lawa_Eastern	0.254962	0.001911	133.445	312255
CentralThai	KarenPadaung	0.254765	0.001872	136.083	312273
CentralThai	KarenPwo	0.255025	0.001904	133.911	312393
CentralThai	Cambodian	0.25346	0.00187	135.504	312940
CentralThai	Japanese	0.254749	0.001897	134.305	313780
CentralThai	Han	0.257241	0.001873	137.313	314608
CentralThai	Tujia	0.257531	0.001868	137.858	312321
CentralThai	Yi	0.254401	0.001892	134.472	312442
CentralThai	Miao	0.258073	0.001892	136.406	312165
CentralThai	Oroqen	0.250891	0.001883	133.261	312742
CentralThai	Daur	0.250789	0.001877	133.603	312749
CentralThai	Mongola	0.249645	0.00188	132.777	313394
CentralThai	Hezhen	0.252057	0.001922	131.137	312577
CentralThai	Xibo	0.25038	0.001868	134.071	313067
CentralThai	Uygur	0.228327	0.00176	129.762	315954
CentralThai	Dai	0.259935	0.001902	136.683	312033
CentralThai	Lahu_C	0.257176	0.00189	136.037	311838
CentralThai	She	0.258441	0.00188	137.435	312081
CentralThai	Naxi	0.253909	0.001915	132.614	312312
CentralThai	Tu	0.249888	0.001871	133.529	313206
CentralThai	Mala	0.217278	0.00173	125.59	316082
CentralThai	Brahmin_Tiwari	0.211684	0.001688	125.389	317599
CentralThai	Kharia	0.228433	0.001801	126.85	314731
CentralThai	Lodhi	0.215767	0.001723	125.235	316338
CentralThai	Vishwabrahmin	0.216613	0.001727	125.408	316341
CentralThai	Borneo	0.256726	0.001895	135.459	312170
CentralThai	Semende	0.257371	0.001907	134.961	312226
CentralThai	Mamanwa	0.245076	0.001813	135.177	313796
CentralThai	Atayal	0.259321	0.001941	133.613	311659
CentralThai	Amis	0.25995	0.001912	135.937	311818
CentralThai	Kinh	0.258323	0.001863	138.67	312146
CentralThai	Gujarati	0.212078	0.001699	124.847	318119
CentralThai	Thai	0.25163	0.001864	134.963	312714
CentralThai	Mlabri	0.256197	0.001965	130.371	311242
CentralThai	HtinMal	0.257113	0.001902	135.151	311808
CentralThai	N-ManBac	0.252718	0.002638	95.807	85375
CentralThai	BA-NuiNap	0.252982	0.002105	120.188	209435
CentralThai	N-Oakaie	0.253401	0.003237	78.287	53452
CentralThai	IA-VatKomnou	0.24437	0.005093	47.977	14825
CentralThai	N-LoyangUjungCave	0.241464	0.003351	72.064	42178
CentralThai	N-TamPaLing	0.251728	0.002174	115.765	233206
CentralThai	Ho-PhaFaen	0.217943	0.00232	93.944	140333
CentralThai	N-TamHang	0.249962	0.002556	97.799	109807
CentralThai	Hi-SupuHujung	0.248425	0.003337	74.446	45368
CentralThai	Hi-Kinabatagan	0.252088	0.002415	104.375	133155
CentralThai	Ho-GuaChaCave	0.209286	0.003478	60.183	34932
CentralThai	N-GuaChaCave	0.249354	0.002169	114.971	253557
CentralThai	IA-LongLongRak	0.246373	0.002172	113.415	196112
CentralThai	Hi-HonHaiCoTien	0.253958	0.002878	88.253	72545
CentralThai	N-MaiDaDieu	0.245613	0.00264	93.031	76965
CentralThai	N-NamTun	0.24678	0.003268	75.526	47847
CentralThai	N-HonHaiCoTien	0.246053	0.003833	64.192	33207
CentralThai	Mbuti	0	-1	0	-1
CentralThai	French	0.20173	0.001749	115.355	317779
CentralThai	Onge	0.224886	0.001928	116.662	312132
CentralThai	Khamu1	0.257238	0.001887	136.312	312601
CentralThai	Khamu2	0.257095	0.001882	136.602	312621
CentralThai	Khamu3	0.25718	0.001882	136.639	312757
CentralThai	Lua1	0.257953	0.001927	133.832	311850
CentralThai	Lua2	0.257461	0.001953	131.795	311453
Khonmueang	SouthernThai_TK	0.253354	0.001869	135.533	313777
Khonmueang	Laotian	0.266233	0.001918	138.824	312564
Khonmueang	BlackTai	0.267488	0.001964	136.163	310179
Khonmueang	LaoIsan	0.263122	0.001915	137.388	312122
Khonmueang	Phutai	0.264923	0.001951	135.79	311204
Khonmueang	Nyaw	0.26434	0.001918	137.801	310351
Khonmueang	Kalueang	0.263647	0.001909	138.078	310090
Khonmueang	Saek	0.265538	0.001935	137.21	310277
Khonmueang	Mon	0.254321	0.001858	136.859	317354
Khonmueang	Soa	0.262561	0.001922	136.58	310944
Khonmueang	Bru	0.262548	0.001931	135.947	310049
Khonmueang	SouthernThai_AN	0.252751	0.001854	136.327	313377
Khonmueang	HmongDaw	0.266909	0.001965	135.843	309958
Khonmueang	Khuen	0.268364	0.001979	135.574	309695
Khonmueang	Lue	0.268091	0.001944	137.88	309623
Khonmueang	CentralThai	0.257177	0.001875	137.184	313606
Khonmueang	Khonmueang	0	-1	0	-1
Khonmueang	Shan	0.263157	0.001939	135.686	310098
Khonmueang	Phuan	0.267363	0.001944	137.506	309894
Khonmueang	HtinPray	0.262782	0.001945	135.124	309732
Khonmueang	HmongNjua	0.266894	0.001998	133.547	309477
Khonmueang	Yuan	0.266362	0.001924	138.456	309819
Khonmueang	Palaung	0.260534	0.001941	134.216	309875
Khonmueang	Lawa_Western	0.260979	0.001972	132.347	310162
Khonmueang	Khamu4	0.263517	0.001943	135.611	310218
Khonmueang	IuMien	0.267272	0.001958	136.472	309845
Khonmueang	Blang	0.262867	0.001929	136.303	309937
Khonmueang	KarenSkaw	0.260824	0.001948	133.883	310892
Khonmueang	Lahu	0.264879	0.001945	136.213	310866
Khonmueang	Lisu	0.2627	0.001964	133.744	310110
Khonmueang	Lawa_Eastern	0.261032	0.001955	133.517	310101
Khonmueang	KarenPadaung	0.26104	0.001914	136.394	310117
Khonmueang	KarenPwo	0.26183	0.001953	134.099	310107
Khonmueang	Cambodian	0.259566	0.001919	135.27	311016
Khonmueang	Japanese	0.262119	0.00196	133.713	311710
Khonmueang	Han	0.26546	0.001936	137.108	312836
Khonmueang	Tujia	0.266016	0.001928	138.008	309899
Khonmueang	Yi	0.261715	0.001965	133.184	310176
Khonmueang	Miao	0.266414	0.001971	135.136	309849
Khonmueang	Oroqen	0.257739	0.001953	131.967	310634
Khonmueang	Daur	0.257799	0.001938	133.016	310703
Khonmueang	Mongola	0.25642	0.001947	131.699	311554
Khonmueang	Hezhen	0.258528	0.001975	130.931	310370
Khonmueang	Xibo	0.257066	0.001926	133.489	311041
Khonmueang	Uygur	0.230873	0.001807	127.753	314922
Khonmueang	Dai	0.269193	0.001974	136.348	309591
Khonmueang	Lahu_C	0.264883	0.001956	135.448	309470
Khonmueang	She	0.267201	0.001956	136.577	309648
Khonmueang	Naxi	0.26154	0.001984	131.845	310035
Khonmueang	Tu	0.256477	0.001938	132.312	311240
Khonmueang	Mala	0.215857	0.001761	122.575	315400
Khonmueang	Brahmin_Tiwari	0.210136	0.001729	121.567	317091
Khonmueang	Kharia	0.22907	0.001845	124.164	313587
Khonmueang	Lodhi	0.214426	0.001772	120.977	315563
Khonmueang	Vishwabrahmin	0.215226	0.001758	122.397	315613
Khonmueang	Borneo	0.263108	0.00195	134.948	309949
Khonmueang	Semende	0.264908	0.001967	134.665	310036
Khonmueang	Mamanwa	0.251143	0.001859	135.12	311881
Khonmueang	Atayal	0.26819	0.002012	133.304	309165
Khonmueang	Amis	0.268978	0.001984	135.559	309354
Khonmueang	Kinh	0.266585	0.001934	137.864	309837
Khonmueang	Gujarati	0.210287	0.001735	121.185	317755
Khonmueang	Thai	0.257826	0.001914	134.677	310761
Khonmueang	Mlabri	0.262275	0.002038	128.705	308766
Khonmueang	HtinMal	0.263751	0.001956	134.827	309517
Khonmueang	N-ManBac	0.258418	0.002737	94.433	84607
Khonmueang	BA-NuiNap	0.260444	0.002183	119.285	207578
Khonmueang	N-Oakaie	0.258991	0.003375	76.733	52975
Khonmueang	IA-VatKomnou	0.248812	0.005228	47.594	14720
Khonmueang	N-LoyangUjungCave	0.246956	0.003417	72.275	41799
Khonmueang	N-TamPaLing	0.257309	0.002237	115.027	231257
Khonmueang	Ho-PhaFaen	0.217706	0.002381	91.444	139127
Khonmueang	N-TamHang	0.255346	0.002651	96.309	108930
Khonmueang	Hi-SupuHujung	0.255495	0.0034	75.139	44958
Khonmueang	Hi-Kinabatagan	0.259286	0.002486	104.289	132083
Khonmueang	Ho-GuaChaCave	0.209016	0.003493	59.836	34603
Khonmueang	N-GuaChaCave	0.254131	0.002242	113.359	251421
Khonmueang	IA-LongLongRak	0.251831	0.002232	112.807	194410
Khonmueang	Hi-HonHaiCoTien	0.260894	0.002958	88.189	71941
Khonmueang	N-MaiDaDieu	0.250691	0.002731	91.793	76271
Khonmueang	N-NamTun	0.252402	0.003397	74.311	47484
Khonmueang	N-HonHaiCoTien	0.251533	0.00387	64.988	32932
Khonmueang	Mbuti	0	-1	0	-1
Khonmueang	French	0.200073	0.001798	111.246	317114
Khonmueang	Onge	0.225569	0.001963	114.888	310150
Khonmueang	Khamu1	0.264129	0.001947	135.646	310437
Khonmueang	Khamu2	0.263659	0.001939	135.963	310538
Khonmueang	Khamu3	0.264174	0.001928	137.002	310701
Khonmueang	Lua1	0.263824	0.001994	132.341	309657
Khonmueang	Lua2	0.262955	0.002	131.472	309150
Shan	SouthernThai_TK	0.251753	0.001865	134.992	312242
Shan	Laotian	0.263872	0.001915	137.824	311324
Shan	BlackTai	0.264603	0.001941	136.299	307367
Shan	LaoIsan	0.261015	0.001913	136.422	310683
Shan	Phutai	0.262153	0.001946	134.727	308840
Shan	Nyaw	0.262144	0.001915	136.867	307839
Shan	Kalueang	0.261542	0.001926	135.763	307507
Shan	Saek	0.263274	0.001932	136.295	307854
Shan	Mon	0.253378	0.00186	136.237	316783
Shan	Soa	0.260549	0.00193	135.013	308804
Shan	Bru	0.260534	0.001929	135.064	307343
Shan	SouthernThai_AN	0.251424	0.001855	135.549	311907
Shan	HmongDaw	0.264846	0.001963	134.926	306927
Shan	Khuen	0.265699	0.002003	132.667	306912
Shan	Lue	0.265324	0.001936	137.062	306883
Shan	CentralThai	0.255632	0.001886	135.529	312336
Shan	Khonmueang	0.263157	0.001939	135.686	310098
Shan	Shan	0	-1	0	-1
Shan	Phuan	0.264426	0.001958	135.044	307260
Shan	HtinPray	0.261906	0.001949	134.41	306763
Shan	HmongNjua	0.264524	0.002017	131.142	306236
Shan	Yuan	0.263897	0.001931	136.66	306988
Shan	Palaung	0.260396	0.00195	133.566	306929
Shan	Lawa_Western	0.261195	0.001962	133.101	307073
Shan	Khamu4	0.262396	0.001946	134.842	307452
Shan	IuMien	0.265032	0.001961	135.135	307000
Shan	Blang	0.262501	0.001936	135.583	307163
Shan	KarenSkaw	0.261734	0.001938	135.086	307915
Shan	Lahu	0.263616	0.001945	135.556	308465
Shan	Lisu	0.262244	0.001956	134.101	307296
Shan	Lawa_Eastern	0.261684	0.001972	132.686	307226
Shan	KarenPadaung	0.263002	0.001932	136.113	307030
Shan	KarenPwo	0.262491	0.001977	132.793	307102
Shan	Cambodian	0.258344	0.00193	133.865	308706
Shan	Japanese	0.260983	0.00195	133.854	310200
Shan	Han	0.263833	0.001933	136.464	311778
Shan	Tujia	0.26436	0.001944	135.976	307453
Shan	Yi	0.261354	0.001963	133.164	307714
Shan	Miao	0.265039	0.00197	134.568	307209
Shan	Oroqen	0.257484	0.001966	131	307919
Shan	Daur	0.257178	0.001953	131.705	308038
Shan	Mongola	0.256067	0.001959	130.722	309152
Shan	Hezhen	0.258308	0.001988	129.936	307706
Shan	Xibo	0.256236	0.001944	131.841	308535
Shan	Uygur	0.230616	0.00183	126.002	312917
Shan	Dai	0.266182	0.001959	135.875	307036
Shan	Lahu_C	0.263699	0.001958	134.675	306399
Shan	She	0.264913	0.00196	135.186	306949
Shan	Naxi	0.261302	0.001986	131.582	307221
Shan	Tu	0.2561	0.001944	131.771	308816
Shan	Mala	0.216132	0.001777	121.623	313566
Shan	Brahmin_Tiwari	0.210197	0.001741	120.71	315315
Shan	Kharia	0.22911	0.001861	123.094	311701
Shan	Lodhi	0.214571	0.001777	120.77	313679
Shan	Vishwabrahmin	0.21556	0.00178	121.081	313806
Shan	Borneo	0.261525	0.001944	134.521	307167
Shan	Semende	0.262249	0.001968	133.248	307278
Shan	Mamanwa	0.248678	0.001849	134.508	309745
Shan	Atayal	0.264881	0.002006	132.024	305922
Shan	Amis	0.265381	0.001982	133.927	306375
Shan	Kinh	0.263896	0.001937	136.236	307144
Shan	Gujarati	0.210388	0.001747	120.445	316262
Shan	Thai	0.255935	0.001914	133.717	308186
Shan	Mlabri	0.261098	0.002022	129.12	304434
Shan	HtinMal	0.262691	0.001962	133.898	306200
Shan	N-ManBac	0.25618	0.002736	93.624	83129
Shan	BA-NuiNap	0.257565	0.00222	115.997	204027
Shan	N-Oakaie	0.259459	0.003397	76.39	52020
Shan	IA-VatKomnou	0.247691	0.00528	46.913	14501
Shan	N-LoyangUjungCave	0.245646	0.003526	69.666	41042
Shan	N-TamPaLing	0.256339	0.002229	115.015	227182
Shan	Ho-PhaFaen	0.218189	0.002401	90.868	136669
Shan	N-TamHang	0.255225	0.002694	94.729	106932
Shan	Hi-SupuHujung	0.2522	0.003419	73.768	44137
Shan	Hi-Kinabatagan	0.256603	0.002475	103.695	129721
Shan	Ho-GuaChaCave	0.209794	0.003541	59.252	33963
Shan	N-GuaChaCave	0.253785	0.002262	112.217	246949
Shan	IA-LongLongRak	0.252584	0.002251	112.234	190967
Shan	Hi-HonHaiCoTien	0.259394	0.002998	86.531	70620
Shan	N-MaiDaDieu	0.250252	0.002754	90.867	74801
Shan	N-NamTun	0.252309	0.00347	72.702	46665
Shan	N-HonHaiCoTien	0.249553	0.003943	63.283	32318
Shan	Mbuti	0	-1	0	-1
Shan	French	0.200405	0.001823	109.954	314821
Shan	Onge	0.226333	0.00199	113.724	306472
Shan	Khamu1	0.262953	0.00194	135.577	308260
Shan	Khamu2	0.262749	0.001928	136.308	308355
Shan	Khamu3	0.26295	0.001926	136.51	308576
Shan	Lua1	0.26339	0.002002	131.568	306640
Shan	Lua2	0.262372	0.002013	130.349	305494
Phuan	SouthernThai_TK	0.254537	0.001872	135.994	312057
Phuan	Laotian	0.268119	0.001931	138.848	311076
Phuan	BlackTai	0.26926	0.001971	136.635	306985
Phuan	LaoIsan	0.265106	0.001928	137.533	310324
Phuan	Phutai	0.266809	0.001966	135.725	308528
Phuan	Nyaw	0.266397	0.001919	138.835	307427
Phuan	Kalueang	0.265531	0.001925	137.94	307102
Phuan	Saek	0.267706	0.001949	137.345	307452
Phuan	Mon	0.255593	0.001864	137.126	316680
Phuan	Soa	0.264492	0.001933	136.807	308380
Phuan	Bru	0.264386	0.00193	136.97	307074
Phuan	SouthernThai_AN	0.254403	0.00185	137.492	311675
Phuan	HmongDaw	0.268426	0.001991	134.837	306725
Phuan	Khuen	0.270086	0.002001	134.955	306601
Phuan	Lue	0.269812	0.001963	137.419	306547
Phuan	CentralThai	0.258628	0.001889	136.939	312164
Phuan	Khonmueang	0.267363	0.001944	137.506	309894
Phuan	Shan	0.264426	0.001958	135.044	307260
Phuan	Phuan	0	-1	0	-1
Phuan	HtinPray	0.264794	0.001969	134.461	306542
Phuan	HmongNjua	0.268608	0.002024	132.726	305970
Phuan	Yuan	0.267893	0.001938	138.26	306741
Phuan	Palaung	0.261406	0.00195	134.062	306750
Phuan	Lawa_Western	0.262566	0.001991	131.905	306960
Phuan	Khamu4	0.265303	0.001967	134.868	307233
Phuan	IuMien	0.269085	0.001965	136.942	306682
Phuan	Blang	0.264234	0.00194	136.238	306895
Phuan	KarenSkaw	0.261522	0.001939	134.906	308006
Phuan	Lahu	0.266596	0.001951	136.633	308329
Phuan	Lisu	0.264156	0.001967	134.269	307162
Phuan	Lawa_Eastern	0.262936	0.001967	133.681	307201
Phuan	KarenPadaung	0.262548	0.001917	136.929	307141
Phuan	KarenPwo	0.262955	0.001968	133.646	307053
Phuan	Cambodian	0.261341	0.001926	135.695	308501
Phuan	Japanese	0.263556	0.001981	133.075	310008
Phuan	Han	0.266853	0.00195	136.871	311560
Phuan	Tujia	0.267659	0.001954	136.979	307221
Phuan	Yi	0.262645	0.001976	132.95	307599
Phuan	Miao	0.267895	0.001981	135.256	306986
Phuan	Oroqen	0.258666	0.001961	131.875	307843
Phuan	Daur	0.258605	0.001947	132.804	307903
Phuan	Mongola	0.257473	0.001947	132.244	309018
Phuan	Hezhen	0.259825	0.002001	129.854	307616
Phuan	Xibo	0.257998	0.001927	133.863	308416
Phuan	Uygur	0.231826	0.001819	127.428	312920
Phuan	Dai	0.270557	0.00199	135.961	306651
Phuan	Lahu_C	0.26654	0.001969	135.394	306163
Phuan	She	0.268723	0.001988	135.194	306685
Phuan	Naxi	0.262002	0.001993	131.448	307234
Phuan	Tu	0.257387	0.001944	132.427	308763
Phuan	Mala	0.216698	0.001773	122.237	313585
Phuan	Brahmin_Tiwari	0.210617	0.001735	121.376	315314
Phuan	Kharia	0.230325	0.001852	124.387	311632
Phuan	Lodhi	0.21492	0.00177	121.396	313676
Phuan	Vishwabrahmin	0.216117	0.001768	122.219	313887
Phuan	Borneo	0.265168	0.001953	135.809	306718
Phuan	Semende	0.266782	0.001978	134.859	306823
Phuan	Mamanwa	0.252923	0.001887	134.042	309428
Phuan	Atayal	0.269895	0.002034	132.706	305434
Phuan	Amis	0.271104	0.001985	136.555	305917
Phuan	Kinh	0.268186	0.001976	135.705	306701
Phuan	Gujarati	0.211017	0.001739	121.371	316239
Phuan	Thai	0.259334	0.001922	134.958	307983
Phuan	Mlabri	0.263884	0.002071	127.435	304287
Phuan	HtinMal	0.265482	0.001959	135.522	306024
Phuan	N-ManBac	0.25968	0.002781	93.385	83070
Phuan	BA-NuiNap	0.26233	0.002245	116.871	203826
Phuan	N-Oakaie	0.261112	0.003394	76.926	52063
Phuan	IA-VatKomnou	0.250343	0.005413	46.249	14436
Phuan	N-LoyangUjungCave	0.248766	0.003501	71.046	41058
Phuan	N-TamPaLing	0.259199	0.002269	114.214	226995
Phuan	Ho-PhaFaen	0.219507	0.002422	90.618	136529
Phuan	N-TamHang	0.256894	0.00267	96.205	106843
Phuan	Hi-SupuHujung	0.258586	0.003525	73.349	44066
Phuan	Hi-Kinabatagan	0.260241	0.002577	100.997	129587
Phuan	Ho-GuaChaCave	0.211297	0.003517	60.083	33948
Phuan	N-GuaChaCave	0.256045	0.002326	110.087	246767
Phuan	IA-LongLongRak	0.253179	0.002249	112.57	190822
Phuan	Hi-HonHaiCoTien	0.263573	0.00304	86.714	70537
Phuan	N-MaiDaDieu	0.252845	0.002748	92.026	74787
Phuan	N-NamTun	0.255429	0.003398	75.171	46561
Phuan	N-HonHaiCoTien	0.254263	0.003991	63.707	32280
Phuan	Mbuti	0	-1	0	-1
Phuan	French	0.200876	0.001799	111.67	314785
Phuan	Onge	0.227188	0.002001	113.533	306429
Phuan	Khamu1	0.26579	0.001961	135.529	308043
Phuan	Khamu2	0.26557	0.001954	135.938	307939
Phuan	Khamu3	0.266044	0.001931	137.769	308375
Phuan	Lua1	0.266141	0.002021	131.68	306403
Phuan	Lua2	0.265249	0.002033	130.441	305214
HtinPray	SouthernThai_TK	0.252827	0.001875	134.82	311773
HtinPray	Laotian	0.265344	0.001938	136.941	310963
HtinPray	BlackTai	0.264469	0.001973	134.013	306545
HtinPray	LaoIsan	0.263571	0.001933	136.349	310133
HtinPray	Phutai	0.264161	0.001985	133.061	307993
HtinPray	Nyaw	0.264763	0.001939	136.511	306843
HtinPray	Kalueang	0.264822	0.001944	136.208	306471
HtinPray	Saek	0.265302	0.001955	135.681	307013
HtinPray	Mon	0.253565	0.00187	135.602	316639
HtinPray	Soa	0.265564	0.001948	136.297	307808
HtinPray	Bru	0.265896	0.001959	135.728	306278
HtinPray	SouthernThai_AN	0.253505	0.001872	135.452	311366
HtinPray	HmongDaw	0.26248	0.001996	131.496	306081
HtinPray	Khuen	0.264597	0.001979	133.67	306129
HtinPray	Lue	0.264891	0.001945	136.191	306038
HtinPray	CentralThai	0.256618	0.001911	134.267	311915
HtinPray	Khonmueang	0.262782	0.001945	135.124	309732
HtinPray	Shan	0.261906	0.001949	134.41	306763
HtinPray	Phuan	0.264794	0.001969	134.461	306542
HtinPray	HtinPray	0	-1	0	-1
HtinPray	HmongNjua	0.263174	0.002031	129.576	305300
HtinPray	Yuan	0.264417	0.001947	135.793	306152
HtinPray	Palaung	0.259367	0.001975	131.313	306054
HtinPray	Lawa_Western	0.262659	0.002	131.3	306115
HtinPray	Khamu4	0.268172	0.002007	133.595	306258
HtinPray	IuMien	0.263353	0.001987	132.509	306163
HtinPray	Blang	0.265094	0.001963	135.039	306147
HtinPray	KarenSkaw	0.261592	0.001952	134.003	307252
HtinPray	Lahu	0.264356	0.001963	134.688	307852
HtinPray	Lisu	0.26088	0.001985	131.451	306629
HtinPray	Lawa_Eastern	0.262748	0.001992	131.895	306416
HtinPray	KarenPadaung	0.262612	0.001959	134.079	306334
HtinPray	KarenPwo	0.26226	0.001999	131.193	306305
HtinPray	Cambodian	0.261314	0.001948	134.14	307890
HtinPray	Japanese	0.256685	0.001968	130.453	309988
HtinPray	Han	0.260077	0.001947	133.606	311682
HtinPray	Tujia	0.260568	0.001937	134.521	306992
HtinPray	Yi	0.257691	0.001985	129.837	307219
HtinPray	Miao	0.261958	0.001974	132.703	306643
HtinPray	Oroqen	0.252564	0.001978	127.697	307373
HtinPray	Daur	0.252388	0.001969	128.201	307545
HtinPray	Mongola	0.251278	0.001961	128.122	308720
HtinPray	Hezhen	0.253714	0.001981	128.098	307123
HtinPray	Xibo	0.251864	0.001945	129.474	307983
HtinPray	Uygur	0.228068	0.001824	125.031	312534
HtinPray	Dai	0.265479	0.00199	133.392	306270
HtinPray	Lahu_C	0.263754	0.001961	134.486	305482
HtinPray	She	0.261659	0.001963	133.298	306394
HtinPray	Naxi	0.256873	0.001988	129.228	306699
HtinPray	Tu	0.251702	0.001951	129.019	308447
HtinPray	Mala	0.21585	0.001811	119.186	312982
HtinPray	Brahmin_Tiwari	0.210071	0.001761	119.291	314854
HtinPray	Kharia	0.230543	0.001875	122.974	311046
HtinPray	Lodhi	0.214152	0.001803	118.775	313059
HtinPray	Vishwabrahmin	0.215331	0.001795	119.992	313312
HtinPray	Borneo	0.265296	0.001989	133.361	305976
HtinPray	Semende	0.263394	0.001996	131.965	306359
HtinPray	Mamanwa	0.248089	0.001879	132.04	309114
HtinPray	Atayal	0.263321	0.002039	129.112	304860
HtinPray	Amis	0.263937	0.002002	131.867	305502
HtinPray	Kinh	0.263174	0.001939	135.738	306254
HtinPray	Gujarati	0.210257	0.001777	118.301	315819
HtinPray	Thai	0.257119	0.001951	131.813	307370
HtinPray	Mlabri	0.270153	0.002101	128.599	302643
HtinPray	HtinMal	0.270971	0.002012	134.666	304641
HtinPray	N-ManBac	0.261739	0.002866	91.332	82569
HtinPray	BA-NuiNap	0.25899	0.002237	115.787	202637
HtinPray	N-Oakaie	0.25785	0.00346	74.515	51605
HtinPray	IA-VatKomnou	0.255412	0.0054	47.302	14362
HtinPray	N-LoyangUjungCave	0.249604	0.003601	69.308	40740
HtinPray	N-TamPaLing	0.263855	0.002322	113.629	225521
HtinPray	Ho-PhaFaen	0.219402	0.002477	88.562	135695
HtinPray	N-TamHang	0.262122	0.002768	94.689	106147
HtinPray	Hi-SupuHujung	0.251831	0.003619	69.592	43884
HtinPray	Hi-Kinabatagan	0.256505	0.002534	101.211	128801
HtinPray	Ho-GuaChaCave	0.210339	0.003736	56.294	33753
HtinPray	N-GuaChaCave	0.25981	0.002292	113.368	245155
HtinPray	IA-LongLongRak	0.25256	0.002299	109.848	189641
HtinPray	Hi-HonHaiCoTien	0.259349	0.003078	84.268	70100
HtinPray	N-MaiDaDieu	0.25384	0.00287	88.452	74281
HtinPray	N-NamTun	0.255522	0.003477	73.491	46255
HtinPray	N-HonHaiCoTien	0.257434	0.004102	62.759	32112
HtinPray	Mbuti	0	-1	0	-1
HtinPray	French	0.199958	0.001829	109.317	314077
HtinPray	Onge	0.2275	0.002039	111.589	305293
HtinPray	Khamu1	0.266249	0.001969	135.255	307458
HtinPray	Khamu2	0.267128	0.00197	135.583	307373
HtinPray	Khamu3	0.26641	0.001962	135.754	307896
HtinPray	Lua1	0.282843	0.002054	137.678	304340
HtinPray	Lua2	0.28899	0.002113	136.762	302724
HmongNjua	SouthernThai_TK	0.254426	0.001929	131.923	311679
HmongNjua	Laotian	0.268172	0.001979	135.509	310904
HmongNjua	BlackTai	0.268392	0.002032	132.103	305821
HmongNjua	LaoIsan	0.263608	0.001983	132.905	310129
HmongNjua	Phutai	0.26582	0.002016	131.887	307509
HmongNjua	Nyaw	0.265134	0.001992	133.112	306528
HmongNjua	Kalueang	0.264256	0.001994	132.557	306153
HmongNjua	Saek	0.267033	0.002008	132.964	306718
HmongNjua	Mon	0.255731	0.001919	133.276	316763
HmongNjua	Soa	0.262552	0.001996	131.514	307828
HmongNjua	Bru	0.2624	0.001992	131.715	306022
HmongNjua	SouthernThai_AN	0.253663	0.001921	132.056	311344
HmongNjua	HmongDaw	0.292292	0.002113	138.316	304142
HmongNjua	Khuen	0.26992	0.002049	131.75	305491
HmongNjua	Lue	0.26972	0.002009	134.268	305361
HmongNjua	CentralThai	0.258451	0.001929	133.974	311946
HmongNjua	Khonmueang	0.266894	0.001998	133.547	309477
HmongNjua	Shan	0.264524	0.002017	131.142	306236
HmongNjua	Phuan	0.268608	0.002024	132.726	305970
HmongNjua	HtinPray	0.263174	0.002031	129.576	305300
HmongNjua	HmongNjua	0	-1	0	-1
HmongNjua	Yuan	0.267992	0.00199	134.699	305586
HmongNjua	Palaung	0.263065	0.002021	130.137	305459
HmongNjua	Lawa_Western	0.262848	0.002046	128.479	305608
HmongNjua	Khamu4	0.263589	0.002025	130.141	306146
HmongNjua	IuMien	0.276594	0.002048	135.075	305036
HmongNjua	Blang	0.263967	0.002009	131.393	305749
HmongNjua	KarenSkaw	0.263185	0.002026	129.936	306662
HmongNjua	Lahu	0.26773	0.002015	132.901	307350
HmongNjua	Lisu	0.266684	0.002034	131.123	305836
HmongNjua	Lawa_Eastern	0.263291	0.002043	128.856	306219
HmongNjua	KarenPadaung	0.263051	0.001986	132.461	305962
HmongNjua	KarenPwo	0.262866	0.00205	128.21	305805
HmongNjua	Cambodian	0.26042	0.001996	130.479	307800
HmongNjua	Japanese	0.266965	0.002023	131.958	309367
HmongNjua	Han	0.269754	0.002	134.883	311350
HmongNjua	Tujia	0.271065	0.002032	133.389	305994
HmongNjua	Yi	0.266983	0.002047	130.453	306350
HmongNjua	Miao	0.273915	0.00205	133.596	305602
HmongNjua	Oroqen	0.262508	0.002012	130.44	306538
HmongNjua	Daur	0.262808	0.002008	130.867	306628
HmongNjua	Mongola	0.261401	0.002019	129.444	307918
HmongNjua	Hezhen	0.263478	0.002053	128.321	306131
HmongNjua	Xibo	0.261559	0.002004	130.52	307145
HmongNjua	Uygur	0.233694	0.001883	124.093	312129
HmongNjua	Dai	0.270787	0.00203	133.41	305650
HmongNjua	Lahu_C	0.267773	0.002012	133.055	304683
HmongNjua	She	0.272671	0.002044	133.394	305302
HmongNjua	Naxi	0.26549	0.002061	128.818	305703
HmongNjua	Tu	0.261163	0.002031	128.561	307707
HmongNjua	Mala	0.216312	0.001824	118.608	312975
HmongNjua	Brahmin_Tiwari	0.210649	0.001775	118.68	314760
HmongNjua	Kharia	0.229232	0.001896	120.875	311081
HmongNjua	Lodhi	0.214902	0.001821	118.014	312932
HmongNjua	Vishwabrahmin	0.215911	0.001805	119.632	313222
HmongNjua	Borneo	0.264356	0.00202	130.861	305682
HmongNjua	Semende	0.266211	0.002053	129.679	305775
HmongNjua	Mamanwa	0.252817	0.001925	131.348	308664
HmongNjua	Atayal	0.27006	0.00207	130.475	303688
HmongNjua	Amis	0.271562	0.002055	132.119	304526
HmongNjua	Kinh	0.268816	0.002024	132.839	305554
HmongNjua	Gujarati	0.210803	0.001791	117.701	315773
HmongNjua	Thai	0.259035	0.001976	131.062	306969
HmongNjua	Mlabri	0.261994	0.002166	120.948	301819
HmongNjua	HtinMal	0.263863	0.002044	129.078	304564
HmongNjua	N-ManBac	0.25863	0.002836	91.199	82054
HmongNjua	BA-NuiNap	0.262306	0.002341	112.046	201365
HmongNjua	N-Oakaie	0.26272	0.003548	74.042	51365
HmongNjua	IA-VatKomnou	0.251458	0.005526	45.503	14285
HmongNjua	N-LoyangUjungCave	0.247967	0.003604	68.803	40578
HmongNjua	N-TamPaLing	0.256618	0.002336	109.853	224202
HmongNjua	Ho-PhaFaen	0.219279	0.00253	86.665	134855
HmongNjua	N-TamHang	0.255303	0.002823	90.43	105522
HmongNjua	Hi-SupuHujung	0.255897	0.00358	71.475	43555
HmongNjua	Hi-Kinabatagan	0.261261	0.002607	100.223	127954
HmongNjua	Ho-GuaChaCave	0.211657	0.003694	57.299	33515
HmongNjua	N-GuaChaCave	0.254364	0.002409	105.596	243680
HmongNjua	IA-LongLongRak	0.254614	0.002378	107.056	188501
HmongNjua	Hi-HonHaiCoTien	0.263989	0.003235	81.615	69725
HmongNjua	N-MaiDaDieu	0.251032	0.002869	87.501	73818
HmongNjua	N-NamTun	0.253258	0.003523	71.887	45974
HmongNjua	N-HonHaiCoTien	0.251558	0.00402	62.58	31890
HmongNjua	Mbuti	0	-1	0	-1
HmongNjua	French	0.200426	0.001848	108.44	313734
HmongNjua	Onge	0.226266	0.002045	110.655	304543
HmongNjua	Khamu1	0.264467	0.002016	131.189	307246
HmongNjua	Khamu2	0.264251	0.002009	131.562	307368
HmongNjua	Khamu3	0.265123	0.002	132.566	307857
HmongNjua	Lua1	0.263409	0.002082	126.51	305161
HmongNjua	Lua2	0.263727	0.0021	125.594	303516
Yuan	SouthernThai_TK	0.254445	0.001852	137.39	311918
Yuan	Laotian	0.267333	0.001905	140.349	311081
Yuan	BlackTai	0.267997	0.001933	138.657	306695
Yuan	LaoIsan	0.264637	0.001907	138.749	310223
Yuan	Phutai	0.266133	0.001938	137.326	308225
Yuan	Nyaw	0.265811	0.00191	139.17	307028
Yuan	Kalueang	0.265193	0.001912	138.71	306837
Yuan	Saek	0.266725	0.001911	139.587	307309
Yuan	Mon	0.255143	0.001836	138.941	316649
Yuan	Soa	0.263888	0.001916	137.749	308240
Yuan	Bru	0.264392	0.00191	138.404	306732
Yuan	SouthernThai_AN	0.253977	0.001839	138.134	311582
Yuan	HmongDaw	0.267434	0.001952	137.006	306319
Yuan	Khuen	0.269183	0.001966	136.907	306402
Yuan	Lue	0.268834	0.001919	140.1	306225
Yuan	CentralThai	0.258348	0.001863	138.691	312087
Yuan	Khonmueang	0.266362	0.001924	138.456	309819
Yuan	Shan	0.263897	0.001931	136.66	306988
Yuan	Phuan	0.267893	0.001938	138.26	306741
Yuan	HtinPray	0.264417	0.001947	135.793	306152
Yuan	HmongNjua	0.267992	0.00199	134.699	305586
Yuan	Yuan	0	-1	0	-1
Yuan	Palaung	0.26122	0.001943	134.412	306388
Yuan	Lawa_Western	0.262385	0.001977	132.744	306648
Yuan	Khamu4	0.26533	0.00194	136.791	306949
Yuan	IuMien	0.26821	0.001943	138.05	306433
Yuan	Blang	0.26388	0.001936	136.297	306531
Yuan	KarenSkaw	0.261411	0.00194	134.782	307729
Yuan	Lahu	0.265804	0.001926	137.974	308099
Yuan	Lisu	0.263662	0.001945	135.579	306868
Yuan	Lawa_Eastern	0.262842	0.00195	134.764	306973
Yuan	KarenPadaung	0.261933	0.001903	137.625	306857
Yuan	KarenPwo	0.262471	0.001958	134.049	306757
Yuan	Cambodian	0.261142	0.001917	136.253	308321
Yuan	Japanese	0.26237	0.001941	135.203	309849
Yuan	Han	0.265886	0.001913	138.964	311553
Yuan	Tujia	0.266607	0.001917	139.11	306926
Yuan	Yi	0.262363	0.001946	134.821	307367
Yuan	Miao	0.266753	0.001947	137.014	306772
Yuan	Oroqen	0.258026	0.001942	132.895	307556
Yuan	Daur	0.258151	0.001912	135.023	307643
Yuan	Mongola	0.2567	0.001928	133.133	308800
Yuan	Hezhen	0.258912	0.00196	132.1	307241
Yuan	Xibo	0.257177	0.001904	135.049	308114
Yuan	Uygur	0.231606	0.001805	128.291	312733
Yuan	Dai	0.269614	0.001951	138.221	306370
Yuan	Lahu_C	0.265612	0.001934	137.356	305749
Yuan	She	0.267601	0.001935	138.276	306418
Yuan	Naxi	0.261306	0.001968	132.79	306825
Yuan	Tu	0.256883	0.001923	133.594	308441
Yuan	Mala	0.217178	0.001756	123.686	313200
Yuan	Brahmin_Tiwari	0.211468	0.001725	122.584	315036
Yuan	Kharia	0.230604	0.001839	125.393	311332
Yuan	Lodhi	0.215664	0.001772	121.676	313328
Yuan	Vishwabrahmin	0.216595	0.00176	123.047	313513
Yuan	Borneo	0.264614	0.001938	136.572	306387
Yuan	Semende	0.266163	0.001966	135.369	306508
Yuan	Mamanwa	0.251815	0.001851	136.035	309239
Yuan	Atayal	0.268598	0.001979	135.741	305049
Yuan	Amis	0.269594	0.001962	137.412	305626
Yuan	Kinh	0.267601	0.001925	138.984	306423
Yuan	Gujarati	0.211579	0.001731	122.263	316015
Yuan	Thai	0.258931	0.001916	135.134	307645
Yuan	Mlabri	0.263563	0.002023	130.301	303557
Yuan	HtinMal	0.265126	0.001941	136.574	305561
Yuan	N-ManBac	0.260099	0.002826	92.04	82850
Yuan	BA-NuiNap	0.261441	0.002199	118.881	203217
Yuan	N-Oakaie	0.260235	0.003435	75.765	51908
Yuan	IA-VatKomnou	0.24845	0.005535	44.886	14377
Yuan	N-LoyangUjungCave	0.249589	0.00351	71.105	40922
Yuan	N-TamPaLing	0.259482	0.002228	116.464	226310
Yuan	Ho-PhaFaen	0.219928	0.002451	89.742	136187
Yuan	N-TamHang	0.257305	0.002687	95.764	106554
Yuan	Hi-SupuHujung	0.256402	0.003448	74.36	43973
Yuan	Hi-Kinabatagan	0.259882	0.002532	102.645	129185
Yuan	Ho-GuaChaCave	0.210852	0.00364	57.928	33834
Yuan	N-GuaChaCave	0.256744	0.002323	110.525	246036
Yuan	IA-LongLongRak	0.252472	0.002238	112.834	190245
Yuan	Hi-HonHaiCoTien	0.262223	0.002949	88.907	70363
Yuan	N-MaiDaDieu	0.252256	0.002726	92.533	74560
Yuan	N-NamTun	0.253568	0.003434	73.841	46403
Yuan	N-HonHaiCoTien	0.252686	0.004102	61.599	32247
Yuan	Mbuti	0	-1	0	-1
Yuan	French	0.201042	0.001813	110.881	314415
Yuan	Onge	0.227495	0.002013	113.021	305932
Yuan	Khamu1	0.265579	0.001941	136.833	307755
Yuan	Khamu2	0.265376	0.001932	137.366	307890
Yuan	Khamu3	0.26606	0.001919	138.627	308200
Yuan	Lua1	0.265797	0.001979	134.313	306039
Yuan	Lua2	0.265238	0.002013	131.771	304784
Palaung	SouthernThai_TK	0.25037	0.001855	134.969	311905
Palaung	Laotian	0.261405	0.001931	135.378	311114
Palaung	BlackTai	0.2617	0.001962	133.387	306802
Palaung	LaoIsan	0.258371	0.001917	134.774	310339
Palaung	Phutai	0.259663	0.001957	132.663	308330
Palaung	Nyaw	0.259465	0.001927	134.623	307239
Palaung	Kalueang	0.258827	0.001944	133.164	306931
Palaung	Saek	0.260578	0.001953	133.4	307355
Palaung	Mon	0.252026	0.001864	135.207	316688
Palaung	Soa	0.257959	0.001939	133.018	308280
Palaung	Bru	0.258415	0.001947	132.735	306764
Palaung	SouthernThai_AN	0.249576	0.00185	134.885	311603
Palaung	HmongDaw	0.263589	0.001988	132.604	306167
Palaung	Khuen	0.262829	0.002002	131.292	306434
Palaung	Lue	0.262337	0.001931	135.856	306209
Palaung	CentralThai	0.25369	0.00188	134.929	312090
Palaung	Khonmueang	0.260534	0.001941	134.216	309875
Palaung	Shan	0.260396	0.00195	133.566	306929
[truncated: 6,102 more rows]

## Sheet: Sup Table 4
Supplementary table _ : The result of the f4 (W, X: Y, Outgroup), where Outgroup = Mbuti
W	X	Y	f4	stderr	Zscore	BABA	ABBA	nsnps
SouthernThai_TK	Laotian	BlackTai	-0.003275	0.000101	-32.405	17784	18942	353505
SouthernThai_TK	Laotian	LaoIsan	-0.003007	9.4e-05	-32.077	17762	18825	353505
SouthernThai_TK	Laotian	Phutai	-0.003176	9.8e-05	-32.385	17777	18900	353505
SouthernThai_TK	Laotian	Nyaw	-0.003193	0.000101	-31.724	17742	18871	353505
SouthernThai_TK	Laotian	Kalueang	-0.003155	0.000101	-31.354	17736	18852	353505
SouthernThai_TK	Laotian	Saek	-0.003134	9.9e-05	-31.771	17769	18877	353505
SouthernThai_TK	Laotian	Mon	-0.002291	8.5e-05	-26.897	17762	18572	353505
SouthernThai_TK	Laotian	Soa	-0.003015	9.5e-05	-31.749	17741	18807	353505
SouthernThai_TK	Laotian	Bru	-0.003043	9.8e-05	-30.966	17746	18821	353505
SouthernThai_TK	Laotian	SouthernThai_AN	-0.002211	8.8e-05	-25.001	17765	18546	353505
SouthernThai_TK	Laotian	HmongDaw	-0.003358	0.000102	-32.958	17742	18929	353505
SouthernThai_TK	Laotian	Khuen	-0.003344	0.000101	-32.986	17755	18937	353505
SouthernThai_TK	Laotian	Lue	-0.003295	0.0001	-32.877	17751	18915	353505
SouthernThai_TK	Laotian	CentralThai	-0.002531	8.9e-05	-28.347	17756	18651	353505
SouthernThai_TK	Laotian	Khonmueang	-0.003136	9.3e-05	-33.88	17759	18868	353505
SouthernThai_TK	Laotian	Shan	-0.002951	9.6e-05	-30.87	17762	18806	353505
SouthernThai_TK	Laotian	Phuan	-0.003308	0.0001	-32.964	17748	18917	353505
SouthernThai_TK	Laotian	HtinPray	-0.003048	0.000103	-29.646	17749	18826	353505
SouthernThai_TK	Laotian	HmongNjua	-0.003348	0.000103	-32.622	17745	18928	353505
SouthernThai_TK	Laotian	Yuan	-0.003139	9.9e-05	-31.645	17773	18882	353505
SouthernThai_TK	Laotian	Palaung	-0.002687	0.0001	-26.994	17776	18726	353505
SouthernThai_TK	Laotian	Lawa_Western	-0.002845	0.000104	-27.419	17772	18777	353505
SouthernThai_TK	Laotian	Khamu4	-0.003187	9.9e-05	-32.07	17740	18866	353505
SouthernThai_TK	Laotian	IuMien	-0.003276	0.0001	-32.793	17761	18919	353505
SouthernThai_TK	Laotian	Blang	-0.002971	0.000101	-29.563	17762	18813	353505
SouthernThai_TK	Laotian	KarenSkaw	-0.00282	0.0001	-28.102	17757	18754	353505
SouthernThai_TK	Laotian	Lahu	-0.00315	9.9e-05	-31.936	17758	18872	353505
SouthernThai_TK	Laotian	Lisu	-0.002898	9.8e-05	-29.427	17754	18779	353505
SouthernThai_TK	Laotian	Lawa_Eastern	-0.002861	9.7e-05	-29.388	17745	18756	353505
SouthernThai_TK	Laotian	KarenPadaung	-0.002781	9.9e-05	-27.971	17780	18764	353505
SouthernThai_TK	Laotian	KarenPwo	-0.002788	0.000101	-27.549	17772	18758	353505
SouthernThai_TK	Laotian	Cambodian	-0.002755	9.4e-05	-29.204	17777	18751	353505
SouthernThai_TK	Laotian	Japanese	-0.002576	9.7e-05	-26.652	17818	18728	353505
SouthernThai_TK	Laotian	Han	-0.002901	9.4e-05	-30.733	17797	18822	353505
SouthernThai_TK	Laotian	Tujia	-0.002913	0.0001	-29.125	17809	18839	353505
SouthernThai_TK	Laotian	Yi	-0.002649	0.0001	-26.416	17796	18732	353505
SouthernThai_TK	Laotian	Miao	-0.003028	9.8e-05	-30.914	17789	18860	353505
SouthernThai_TK	Laotian	Oroqen	-0.002324	0.0001	-23.145	17819	18640	353505
SouthernThai_TK	Laotian	Daur	-0.002354	9.8e-05	-24.076	17786	18619	353505
SouthernThai_TK	Laotian	Mongola	-0.002301	9.7e-05	-23.82	17789	18603	353505
SouthernThai_TK	Laotian	Hezhen	-0.002402	9.7e-05	-24.836	17796	18645	353505
SouthernThai_TK	Laotian	Xibo	-0.002274	9.7e-05	-23.412	17786	18590	353505
SouthernThai_TK	Laotian	Uygur	-0.000793	8.4e-05	-9.485	17708	17988	353505
SouthernThai_TK	Laotian	Dai	-0.003339	9.8e-05	-33.913	17766	18947	353505
SouthernThai_TK	Laotian	Lahu_C	-0.003079	0.000101	-30.355	17756	18844	353505
SouthernThai_TK	Laotian	She	-0.003002	0.000102	-29.477	17805	18867	353505
SouthernThai_TK	Laotian	Naxi	-0.002648	0.0001	-26.613	17784	18720	353505
SouthernThai_TK	Laotian	Tu	-0.002259	9.5e-05	-23.792	17797	18595	353505
SouthernThai_TK	Laotian	Mala	0.000387	8.3e-05	4.668	17718	17581	353505
SouthernThai_TK	Laotian	Brahmin_Tiwari	0.000612	8.1e-05	7.542	17683	17466	353505
SouthernThai_TK	Laotian	Kharia	-0.000608	8.6e-05	-7.036	17729	17944	353505
SouthernThai_TK	Laotian	Lodhi	0.000471	8.5e-05	5.565	17717	17550	353505
SouthernThai_TK	Laotian	Vishwabrahmin	0.000403	8.4e-05	4.828	17718	17576	353505
SouthernThai_TK	Laotian	Borneo	-0.002897	0.0001	-28.851	17800	18824	353505
SouthernThai_TK	Laotian	Semende	-0.002755	0.000104	-26.384	17840	18814	353505
SouthernThai_TK	Laotian	Mamanwa	-0.002228	9.6e-05	-23.154	17726	18514	353505
SouthernThai_TK	Laotian	Atayal	-0.002967	0.000107	-27.664	17830	18879	353505
SouthernThai_TK	Laotian	Amis	-0.003019	0.000103	-29.202	17830	18897	353505
SouthernThai_TK	Laotian	Kinh	-0.003104	9.8e-05	-31.55	17773	18870	353505
SouthernThai_TK	Laotian	Gujarati	0.000614	8.2e-05	7.507	17672	17455	353505
SouthernThai_TK	Laotian	Thai	-0.002559	9.5e-05	-26.866	17755	18659	353505
SouthernThai_TK	Laotian	Mlabri	-0.003135	0.000123	-25.528	17712	18820	353505
SouthernThai_TK	Laotian	HtinMal	-0.00312	0.000104	-29.952	17754	18857	353505
SouthernThai_TK	Laotian	N-ManBac	-0.002666	0.000169	-15.824	4842	5100	97036
SouthernThai_TK	Laotian	BA-NuiNap	-0.002893	0.000123	-23.561	11554	12245	238938
SouthernThai_TK	Laotian	N-Oakaie	-0.002751	0.000236	-11.649	3047	3214	60677
SouthernThai_TK	Laotian	IA-VatKomnou	-0.001287	0.000364	-3.534	853	875	16866
SouthernThai_TK	Laotian	N-LoyangUjungCave	-0.002126	0.000225	-9.447	2280	2383	48372
SouthernThai_TK	Laotian	N-TamPaLing	-0.003087	0.000152	-20.314	12880	13704	266933
SouthernThai_TK	Laotian	Ho-PhaFaen	-0.000429	0.000159	-2.699	7494	7563	160968
SouthernThai_TK	Laotian	N-TamHang	-0.002718	0.000157	-17.342	5955	6297	125970
SouthernThai_TK	Laotian	Hi-SupuHujung	-0.002625	0.000231	-11.35	2465	2601	51955
SouthernThai_TK	Laotian	Hi-Kinabatagan	-0.002676	0.000163	-16.436	7285	7694	152658
SouthernThai_TK	Laotian	Ho-GuaChaCave	-0.00091	0.000236	-3.853	1795	1831	40373
SouthernThai_TK	Laotian	N-GuaChaCave	-0.002658	0.000148	-17.922	13882	14654	290293
SouthernThai_TK	Laotian	IA-LongLongRak	-0.002446	0.000126	-19.466	10579	11128	224809
SouthernThai_TK	Laotian	Hi-HonHaiCoTien	-0.002739	0.000199	-13.729	4038	4265	83206
SouthernThai_TK	Laotian	N-MaiDaDieu	-0.002559	0.000169	-15.186	3997	4224	88853
SouthernThai_TK	Laotian	N-NamTun	-0.002474	0.000226	-10.938	2557	2693	55195
SouthernThai_TK	Laotian	N-HonHaiCoTien	-0.002642	0.000254	-10.414	1754	1855	38258
SouthernThai_TK	Laotian	French	0.000793	8.9e-05	8.932	17589	17309	353505
SouthernThai_TK	Laotian	Onge	-0.000659	0.000105	-6.249	17664	17897	353505
SouthernThai_TK	Laotian	Khamu1	-0.003182	9.7e-05	-32.923	17740	18865	353505
SouthernThai_TK	Laotian	Khamu2	-0.003221	9.8e-05	-32.983	17720	18859	353505
SouthernThai_TK	Laotian	Khamu3	-0.003197	9.8e-05	-32.674	17740	18870	353505
SouthernThai_TK	Laotian	Lua1	-0.003176	0.000108	-29.426	17730	18853	353505
SouthernThai_TK	Laotian	Lua2	-0.00311	0.000114	-27.361	17719	18818	353505
SouthernThai_TK	BlackTai	Laotian	-0.003359	0.000136	-24.63	17754	18942	353505
SouthernThai_TK	BlackTai	LaoIsan	-0.003029	0.000136	-22.21	17773	18844	353505
SouthernThai_TK	BlackTai	Phutai	-0.003351	0.000141	-23.829	17769	18954	353505
SouthernThai_TK	BlackTai	Nyaw	-0.003308	0.000145	-22.836	17739	18908	353505
SouthernThai_TK	BlackTai	Kalueang	-0.003094	0.000146	-21.188	17759	18852	353505
SouthernThai_TK	BlackTai	Saek	-0.003276	0.000141	-23.173	17762	18920	353505
SouthernThai_TK	BlackTai	Mon	-0.002361	0.000126	-18.808	17765	18600	353505
SouthernThai_TK	BlackTai	Soa	-0.002957	0.000139	-21.236	17765	18810	353505
SouthernThai_TK	BlackTai	Bru	-0.002934	0.000146	-20.056	17778	18815	353505
SouthernThai_TK	BlackTai	SouthernThai_AN	-0.002196	0.00013	-16.845	17782	18558	353505
SouthernThai_TK	BlackTai	HmongDaw	-0.003477	0.000147	-23.722	17740	18969	353505
SouthernThai_TK	BlackTai	Khuen	-0.003742	0.000145	-25.819	17708	19031	353505
SouthernThai_TK	BlackTai	Lue	-0.003553	0.000145	-24.558	17728	18984	353505
SouthernThai_TK	BlackTai	CentralThai	-0.002616	0.000132	-19.836	17758	18683	353505
SouthernThai_TK	BlackTai	Khonmueang	-0.003442	0.000139	-24.782	17726	18942	353505
SouthernThai_TK	BlackTai	Shan	-0.00313	0.00014	-22.306	17748	18854	353505
SouthernThai_TK	BlackTai	Phuan	-0.003585	0.00014	-25.659	17718	18986	353505
SouthernThai_TK	BlackTai	HtinPray	-0.002835	0.000151	-18.765	17793	18795	353505
SouthernThai_TK	BlackTai	HmongNjua	-0.003401	0.000149	-22.845	17749	18952	353505
SouthernThai_TK	BlackTai	Yuan	-0.0033	0.000149	-22.087	17764	18931	353505
SouthernThai_TK	BlackTai	Palaung	-0.002759	0.000144	-19.128	17781	18756	353505
SouthernThai_TK	BlackTai	Lawa_Western	-0.002875	0.000147	-19.599	17779	18796	353505
SouthernThai_TK	BlackTai	Khamu4	-0.003043	0.000148	-20.595	17775	18850	353505
SouthernThai_TK	BlackTai	IuMien	-0.003482	0.00014	-24.845	17745	18976	353505
SouthernThai_TK	BlackTai	Blang	-0.002856	0.000144	-19.809	17794	18803	353505
SouthernThai_TK	BlackTai	KarenSkaw	-0.002807	0.000145	-19.421	17771	18764	353505
SouthernThai_TK	BlackTai	Lahu	-0.003249	0.000143	-22.694	17754	18902	353505
SouthernThai_TK	BlackTai	Lisu	-0.002983	0.000143	-20.83	17754	18809	353505
SouthernThai_TK	BlackTai	Lawa_Eastern	-0.002787	0.000139	-20.107	17772	18757	353505
SouthernThai_TK	BlackTai	KarenPadaung	-0.002805	0.000142	-19.768	17790	18782	353505
SouthernThai_TK	BlackTai	KarenPwo	-0.002704	0.000144	-18.712	17799	18755	353505
SouthernThai_TK	BlackTai	Cambodian	-0.002738	0.000135	-20.204	17795	18763	353505
SouthernThai_TK	BlackTai	Japanese	-0.00287	0.000137	-21.008	17789	18803	353505
SouthernThai_TK	BlackTai	Han	-0.003216	0.000135	-23.858	17763	18900	353505
SouthernThai_TK	BlackTai	Tujia	-0.003241	0.000142	-22.775	17772	18917	353505
SouthernThai_TK	BlackTai	Yi	-0.002832	0.000142	-19.913	17781	18782	353505
SouthernThai_TK	BlackTai	Miao	-0.003336	0.00014	-23.805	17757	18936	353505
SouthernThai_TK	BlackTai	Oroqen	-0.002568	0.000145	-17.752	17793	18701	353505
SouthernThai_TK	BlackTai	Daur	-0.002599	0.000142	-18.352	17762	18681	353505
SouthernThai_TK	BlackTai	Mongola	-0.002593	0.000135	-19.268	17759	18676	353505
SouthernThai_TK	BlackTai	Hezhen	-0.002596	0.000144	-18.026	17781	18699	353505
SouthernThai_TK	BlackTai	Xibo	-0.002465	0.000137	-18.055	17770	18641	353505
SouthernThai_TK	BlackTai	Uygur	-0.000839	0.000121	-6.932	17715	18012	353505
SouthernThai_TK	BlackTai	Dai	-0.003656	0.000148	-24.623	17731	19024	353505
SouthernThai_TK	BlackTai	Lahu_C	-0.003269	0.000147	-22.252	17739	18894	353505
SouthernThai_TK	BlackTai	She	-0.003441	0.00015	-22.965	17754	18971	353505
SouthernThai_TK	BlackTai	Naxi	-0.002847	0.00014	-20.284	17769	18775	353505
SouthernThai_TK	BlackTai	Tu	-0.002542	0.000137	-18.597	17767	18665	353505
SouthernThai_TK	BlackTai	Mala	0.000434	0.000122	3.56	17734	17581	353505
SouthernThai_TK	BlackTai	Brahmin_Tiwari	0.00069	0.000116	5.946	17706	17462	353505
SouthernThai_TK	BlackTai	Kharia	-0.000547	0.000126	-4.352	17748	17942	353505
SouthernThai_TK	BlackTai	Lodhi	0.000505	0.00012	4.216	17731	17553	353505
SouthernThai_TK	BlackTai	Vishwabrahmin	0.000537	0.000118	4.544	17750	17560	353505
SouthernThai_TK	BlackTai	Borneo	-0.002947	0.000146	-20.136	17808	18850	353505
SouthernThai_TK	BlackTai	Semende	-0.0029	0.000151	-19.153	17832	18857	353505
SouthernThai_TK	BlackTai	Mamanwa	-0.00247	0.000143	-17.321	17702	18575	353505
SouthernThai_TK	BlackTai	Atayal	-0.003358	0.000158	-21.276	17785	18972	353505
SouthernThai_TK	BlackTai	Amis	-0.003416	0.000153	-22.346	17786	18994	353505
SouthernThai_TK	BlackTai	Kinh	-0.003454	0.000142	-24.275	17734	18955	353505
SouthernThai_TK	BlackTai	Gujarati	0.000678	0.000115	5.91	17693	17454	353505
SouthernThai_TK	BlackTai	Thai	-0.002607	0.000135	-19.371	17762	18683	353505
SouthernThai_TK	BlackTai	Mlabri	-0.003017	0.000177	-17.041	17742	18809	353505
SouthernThai_TK	BlackTai	HtinMal	-0.002894	0.000155	-18.707	17804	18827	353505
SouthernThai_TK	BlackTai	N-ManBac	-0.002831	0.000238	-11.888	4839	5114	97036
SouthernThai_TK	BlackTai	BA-NuiNap	-0.003161	0.000187	-16.875	11538	12293	238938
SouthernThai_TK	BlackTai	N-Oakaie	-0.002529	0.000321	-7.881	3058	3212	60677
SouthernThai_TK	BlackTai	IA-VatKomnou	-0.001986	0.000534	-3.72	849	883	16866
SouthernThai_TK	BlackTai	N-LoyangUjungCave	-0.001364	0.000314	-4.341	2298	2364	48372
SouthernThai_TK	BlackTai	N-TamPaLing	-0.002535	0.00021	-12.052	12965	13642	266933
SouthernThai_TK	BlackTai	Ho-PhaFaen	-0.000237	0.000229	-1.037	7518	7556	160968
SouthernThai_TK	BlackTai	N-TamHang	-0.002581	0.000241	-10.732	5971	6297	125970
SouthernThai_TK	BlackTai	Hi-SupuHujung	-0.002669	0.000318	-8.401	2471	2610	51955
SouthernThai_TK	BlackTai	Hi-Kinabatagan	-0.003075	0.000226	-13.596	7265	7735	152658
SouthernThai_TK	BlackTai	Ho-GuaChaCave	-0.000471	0.000317	-1.487	1808	1827	40373
SouthernThai_TK	BlackTai	N-GuaChaCave	-0.002071	0.0002	-10.347	13983	14584	290293
SouthernThai_TK	BlackTai	IA-LongLongRak	-0.002304	0.000178	-12.976	10601	11119	224809
SouthernThai_TK	BlackTai	Hi-HonHaiCoTien	-0.002811	0.000283	-9.919	4041	4275	83206
SouthernThai_TK	BlackTai	N-MaiDaDieu	-0.0026	0.000247	-10.514	4001	4232	88853
SouthernThai_TK	BlackTai	N-NamTun	-0.001888	0.000306	-6.162	2573	2677	55195
SouthernThai_TK	BlackTai	N-HonHaiCoTien	-0.001904	0.000364	-5.232	1769	1842	38258
SouthernThai_TK	BlackTai	French	0.00083	0.000124	6.665	17606	17312	353505
SouthernThai_TK	BlackTai	Onge	-0.00043	0.000151	-2.849	17713	17865	353505
SouthernThai_TK	BlackTai	Khamu1	-0.002976	0.000142	-20.898	17785	18837	353505
SouthernThai_TK	BlackTai	Khamu2	-0.002993	0.000142	-21.056	17769	18828	353505
SouthernThai_TK	BlackTai	Khamu3	-0.003176	0.00014	-22.641	17757	18880	353505
SouthernThai_TK	BlackTai	Lua1	-0.003018	0.000156	-19.309	17768	18834	353505
SouthernThai_TK	BlackTai	Lua2	-0.002828	0.000164	-17.251	17774	18774	353505
SouthernThai_TK	LaoIsan	Laotian	-0.002544	0.000101	-25.086	17926	18825	353505
SouthernThai_TK	LaoIsan	BlackTai	-0.002483	0.000108	-23.004	17966	18844	353505
SouthernThai_TK	LaoIsan	Phutai	-0.002576	0.000105	-24.57	17931	18841	353505
SouthernThai_TK	LaoIsan	Nyaw	-0.002645	0.000107	-24.688	17887	18822	353505
SouthernThai_TK	LaoIsan	Kalueang	-0.002649	0.00011	-24.107	17875	18812	353505
SouthernThai_TK	LaoIsan	Saek	-0.002454	0.000105	-23.464	17934	18802	353505
SouthernThai_TK	LaoIsan	Mon	-0.00181	9.3e-05	-19.556	17898	18538	353505
SouthernThai_TK	LaoIsan	Soa	-0.002693	0.000106	-25.389	17854	18806	353505
SouthernThai_TK	LaoIsan	Bru	-0.002696	0.000108	-24.982	17863	18816	353505
SouthernThai_TK	LaoIsan	SouthernThai_AN	-0.001821	9.4e-05	-19.347	17886	18530	353505
SouthernThai_TK	LaoIsan	HmongDaw	-0.002214	0.000109	-20.326	17978	18761	353505
SouthernThai_TK	LaoIsan	Khuen	-0.002539	0.000104	-24.379	17939	18837	353505
SouthernThai_TK	LaoIsan	Lue	-0.0025	0.000106	-23.586	17934	18818	353505
SouthernThai_TK	LaoIsan	CentralThai	-0.002037	9.9e-05	-20.638	17895	18615	353505
SouthernThai_TK	LaoIsan	Khonmueang	-0.002379	0.000101	-23.668	17936	18777	353505
SouthernThai_TK	LaoIsan	Shan	-0.002256	0.000103	-21.89	17930	18727	353505
SouthernThai_TK	LaoIsan	Phuan	-0.002574	0.000107	-23.97	17921	18831	353505
SouthernThai_TK	LaoIsan	HtinPray	-0.002616	0.000108	-24.314	17877	18802	353505
SouthernThai_TK	LaoIsan	HmongNjua	-0.002236	0.000112	-19.986	17977	18767	353505
SouthernThai_TK	LaoIsan	Yuan	-0.002482	0.000104	-23.776	17938	18815	353505
SouthernThai_TK	LaoIsan	Palaung	-0.001949	0.000105	-18.571	17951	18640	353505
SouthernThai_TK	LaoIsan	Lawa_Western	-0.002269	0.000109	-20.86	17923	18725	353505
SouthernThai_TK	LaoIsan	Khamu4	-0.002596	0.000107	-24.343	17892	18810	353505
SouthernThai_TK	LaoIsan	IuMien	-0.002357	0.000105	-22.345	17962	18796	353505
SouthernThai_TK	LaoIsan	Blang	-0.002347	0.000108	-21.733	17920	18750	353505
SouthernThai_TK	LaoIsan	KarenSkaw	-0.002229	0.000106	-21.128	17909	18697	353505
SouthernThai_TK	LaoIsan	Lahu	-0.002424	0.000106	-22.834	17930	18787	353505
SouthernThai_TK	LaoIsan	Lisu	-0.002117	0.000107	-19.807	17936	18684	353505
SouthernThai_TK	LaoIsan	Lawa_Eastern	-0.002274	0.000106	-21.521	17899	18703	353505
SouthernThai_TK	LaoIsan	KarenPadaung	-0.002217	0.000106	-20.971	17929	18713	353505
SouthernThai_TK	LaoIsan	KarenPwo	-0.002237	0.00011	-20.399	17918	18709	353505
SouthernThai_TK	LaoIsan	Cambodian	-0.002351	0.0001	-23.425	17901	18732	353505
SouthernThai_TK	LaoIsan	Japanese	-0.001718	0.000102	-16.768	18011	18618	353505
SouthernThai_TK	LaoIsan	Han	-0.001967	0.0001	-19.704	18001	18696	353505
SouthernThai_TK	LaoIsan	Tujia	-0.001959	0.000105	-18.702	18016	18708	353505
SouthernThai_TK	LaoIsan	Yi	-0.001801	0.000105	-17.104	17987	18624	353505
SouthernThai_TK	LaoIsan	Miao	-0.002143	0.000105	-20.435	17987	18745	353505
SouthernThai_TK	LaoIsan	Oroqen	-0.001538	0.000102	-15.062	17999	18543	353505
SouthernThai_TK	LaoIsan	Daur	-0.001523	0.000102	-14.991	17977	18515	353505
SouthernThai_TK	LaoIsan	Mongola	-0.001475	9.8e-05	-15.081	17978	18499	353505
SouthernThai_TK	LaoIsan	Hezhen	-0.001612	0.000104	-15.453	17978	18548	353505
SouthernThai_TK	LaoIsan	Xibo	-0.001479	0.000102	-14.491	17969	18492	353505
SouthernThai_TK	LaoIsan	Uygur	-0.000409	9e-05	-4.549	17829	17974	353505
SouthernThai_TK	LaoIsan	Dai	-0.002499	0.000107	-23.435	17956	18839	353505
SouthernThai_TK	LaoIsan	Lahu_C	-0.002326	0.000108	-21.553	17933	18755	353505
SouthernThai_TK	LaoIsan	She	-0.002077	0.000107	-19.49	18008	18742	353505
SouthernThai_TK	LaoIsan	Naxi	-0.001764	0.000104	-16.88	17979	18603	353505
SouthernThai_TK	LaoIsan	Tu	-0.00145	0.0001	-14.463	17982	18495	353505
SouthernThai_TK	LaoIsan	Mala	0.000227	9.2e-05	2.467	17756	17676	353505
SouthernThai_TK	LaoIsan	Brahmin_Tiwari	0.000468	8.8e-05	5.315	17724	17559	353505
SouthernThai_TK	LaoIsan	Kharia	-0.000686	9.5e-05	-7.238	17780	18022	353505
SouthernThai_TK	LaoIsan	Lodhi	0.00032	9e-05	3.535	17758	17645	353505
SouthernThai_TK	LaoIsan	Vishwabrahmin	0.000269	8.9e-05	3.031	17761	17666	353505
SouthernThai_TK	LaoIsan	Borneo	-0.002502	0.000104	-23.95	17923	18808	353505
SouthernThai_TK	LaoIsan	Semende	-0.002106	0.000113	-18.583	18000	18744	353505
SouthernThai_TK	LaoIsan	Mamanwa	-0.001604	0.000105	-15.314	17883	18450	353505
SouthernThai_TK	LaoIsan	Atayal	-0.002143	0.000115	-18.703	18018	18775	353505
SouthernThai_TK	LaoIsan	Amis	-0.002121	0.00011	-19.197	18030	18779	353505
SouthernThai_TK	LaoIsan	Kinh	-0.002351	0.000105	-22.382	17949	18780	353505
SouthernThai_TK	LaoIsan	Gujarati	0.000432	8.9e-05	4.865	17709	17556	353505
SouthernThai_TK	LaoIsan	Thai	-0.0021	0.000103	-20.346	17887	18629	353505
SouthernThai_TK	LaoIsan	Mlabri	-0.002784	0.000127	-21.898	17827	18811	353505
SouthernThai_TK	LaoIsan	HtinMal	-0.002613	0.000114	-22.912	17895	18819	353505
SouthernThai_TK	LaoIsan	N-ManBac	-0.002297	0.000178	-12.901	4872	5095	97036
SouthernThai_TK	LaoIsan	BA-NuiNap	-0.002288	0.000134	-17.023	11655	12201	238938
SouthernThai_TK	LaoIsan	N-Oakaie	-0.002237	0.000242	-9.259	3069	3204	60677
SouthernThai_TK	LaoIsan	IA-VatKomnou	-0.001707	0.000388	-4.403	854	883	16866
SouthernThai_TK	LaoIsan	N-LoyangUjungCave	-0.001887	0.000225	-8.393	2293	2384	48372
SouthernThai_TK	LaoIsan	N-TamPaLing	-0.002613	0.00015	-17.364	12983	13681	266933
SouthernThai_TK	LaoIsan	Ho-PhaFaen	-0.000674	0.000162	-4.148	7501	7609	160968
SouthernThai_TK	LaoIsan	N-TamHang	-0.002543	0.000173	-14.668	5984	6305	125970
SouthernThai_TK	LaoIsan	Hi-SupuHujung	-0.002175	0.000248	-8.764	2483	2596	51955
SouthernThai_TK	LaoIsan	Hi-Kinabatagan	-0.002242	0.000176	-12.703	7344	7686	152658
SouthernThai_TK	LaoIsan	Ho-GuaChaCave	-0.001081	0.000235	-4.606	1801	1845	40373
SouthernThai_TK	LaoIsan	N-GuaChaCave	-0.002273	0.000157	-14.446	13982	14642	290293
SouthernThai_TK	LaoIsan	IA-LongLongRak	-0.001938	0.000136	-14.208	10664	11100	224809
SouthernThai_TK	LaoIsan	Hi-HonHaiCoTien	-0.001896	0.000204	-9.288	4081	4238	83206
SouthernThai_TK	LaoIsan	N-MaiDaDieu	-0.002131	0.000179	-11.907	4028	4218	88853
SouthernThai_TK	LaoIsan	N-NamTun	-0.00175	0.000232	-7.537	2583	2680	55195
SouthernThai_TK	LaoIsan	N-HonHaiCoTien	-0.001974	0.000265	-7.458	1770	1845	38258
SouthernThai_TK	LaoIsan	French	0.000625	9.5e-05	6.55	17626	17405	353505
SouthernThai_TK	LaoIsan	Onge	-0.00072	0.000109	-6.587	17719	17973	353505
SouthernThai_TK	LaoIsan	Khamu1	-0.002557	0.000104	-24.524	17897	18801	353505
SouthernThai_TK	LaoIsan	Khamu2	-0.002584	0.000106	-24.307	17879	18793	353505
SouthernThai_TK	LaoIsan	Khamu3	-0.002594	0.000105	-24.793	17895	18812	353505
SouthernThai_TK	LaoIsan	Lua1	-0.002745	0.000113	-24.239	17858	18829	353505
SouthernThai_TK	LaoIsan	Lua2	-0.002721	0.000123	-22.167	17841	18803	353505
SouthernThai_TK	Phutai	Laotian	-0.002898	0.000122	-23.854	17875	18900	353505
SouthernThai_TK	Phutai	BlackTai	-0.00299	0.000128	-23.369	17896	18954	353505
SouthernThai_TK	Phutai	LaoIsan	-0.002762	0.000122	-22.71	17865	18841	353505
SouthernThai_TK	Phutai	Nyaw	-0.002963	0.000129	-22.978	17845	18893	353505
SouthernThai_TK	Phutai	Kalueang	-0.002941	0.000132	-22.228	17836	18875	353505
SouthernThai_TK	Phutai	Saek	-0.002977	0.000125	-23.909	17861	18913	353505
SouthernThai_TK	Phutai	Mon	-0.001982	0.000111	-17.842	17876	18577	353505
SouthernThai_TK	Phutai	Soa	-0.003036	0.000128	-23.757	17808	18881	353505
SouthernThai_TK	Phutai	Bru	-0.002917	0.000126	-23.118	17834	18865	353505
SouthernThai_TK	Phutai	SouthernThai_AN	-0.001981	0.000111	-17.77	17868	18568	353505
SouthernThai_TK	Phutai	HmongDaw	-0.002699	0.000131	-20.643	17909	18863	353505
SouthernThai_TK	Phutai	Khuen	-0.002966	0.000129	-23.004	17880	18928	353505
SouthernThai_TK	Phutai	Lue	-0.003004	0.000132	-22.833	17864	18926	353505
SouthernThai_TK	Phutai	CentralThai	-0.002307	0.000116	-19.827	17857	18673	353505
SouthernThai_TK	Phutai	Khonmueang	-0.002817	0.000121	-23.19	17875	18871	353505
SouthernThai_TK	Phutai	Shan	-0.002533	0.000122	-20.681	17891	18786	353505
SouthernThai_TK	Phutai	Phuan	-0.002989	0.000126	-23.655	17865	18921	353505
SouthernThai_TK	Phutai	HtinPray	-0.00276	0.000133	-20.687	17859	18834	353505
SouthernThai_TK	Phutai	HmongNjua	-0.002775	0.000133	-20.892	17898	18879	353505
SouthernThai_TK	Phutai	Yuan	-0.002846	0.00013	-21.949	17888	18895	353505
SouthernThai_TK	Phutai	Palaung	-0.002263	0.000129	-17.581	17906	18706	353505
SouthernThai_TK	Phutai	Lawa_Western	-0.002491	0.000133	-18.74	17892	18772	353505
SouthernThai_TK	Phutai	Khamu4	-0.002823	0.00013	-21.763	17863	18861	353505
SouthernThai_TK	Phutai	IuMien	-0.002828	0.000127	-22.297	17896	18895	353505
SouthernThai_TK	Phutai	Blang	-0.002532	0.000129	-19.69	17895	18790	353505
SouthernThai_TK	Phutai	KarenSkaw	-0.002456	0.000128	-19.232	17880	18748	353505
SouthernThai_TK	Phutai	Lahu	-0.00283	0.000127	-22.33	17873	18873	353505
SouthernThai_TK	Phutai	Lisu	-0.002458	0.000123	-19.933	17887	18756	353505
SouthernThai_TK	Phutai	Lawa_Eastern	-0.002501	0.000126	-19.864	17865	18749	353505
SouthernThai_TK	Phutai	KarenPadaung	-0.002402	0.00013	-18.41	17905	18754	353505
SouthernThai_TK	Phutai	KarenPwo	-0.002433	0.000132	-18.461	17892	18752	353505
SouthernThai_TK	Phutai	Cambodian	-0.002463	0.000124	-19.831	17889	18760	353505
SouthernThai_TK	Phutai	Japanese	-0.002054	0.000122	-16.814	17964	18690	353505
SouthernThai_TK	Phutai	Han	-0.00239	0.00012	-19.916	17941	18786	353505
SouthernThai_TK	Phutai	Tujia	-0.002381	0.000127	-18.774	17956	18798	353505
SouthernThai_TK	Phutai	Yi	-0.002113	0.000128	-16.531	17945	18691	353505
SouthernThai_TK	Phutai	Miao	-0.002586	0.000126	-20.463	17924	18838	353505
SouthernThai_TK	Phutai	Oroqen	-0.001859	0.000125	-14.92	17955	18612	353505
SouthernThai_TK	Phutai	Daur	-0.001841	0.000126	-14.612	17929	18580	353505
SouthernThai_TK	Phutai	Mongola	-0.001806	0.000119	-15.123	17929	18567	353505
SouthernThai_TK	Phutai	Hezhen	-0.001903	0.000126	-15.072	17935	18607	353505
SouthernThai_TK	Phutai	Xibo	-0.001764	0.000123	-14.288	17929	18553	353505
SouthernThai_TK	Phutai	Uygur	-0.000444	0.000113	-3.938	17830	17987	353505
SouthernThai_TK	Phutai	Dai	-0.002965	0.00013	-22.864	17889	18937	353505
SouthernThai_TK	Phutai	Lahu_C	-0.002794	0.000133	-21.043	17869	18857	353505
SouthernThai_TK	Phutai	She	-0.002499	0.00013	-19.275	17951	18835	353505
SouthernThai_TK	Phutai	Naxi	-0.002075	0.000123	-16.82	17939	18672	353505
SouthernThai_TK	Phutai	Tu	-0.00175	0.000121	-14.407	17942	18561	353505
SouthernThai_TK	Phutai	Mala	0.000485	0.000109	4.443	17801	17630	353505
SouthernThai_TK	Phutai	Brahmin_Tiwari	0.000709	0.000105	6.782	17767	17517	353505
SouthernThai_TK	Phutai	Kharia	-0.000472	0.00011	-4.276	17817	17984	353505
SouthernThai_TK	Phutai	Lodhi	0.000568	0.000109	5.222	17798	17597	353505
SouthernThai_TK	Phutai	Vishwabrahmin	0.00051	0.000109	4.701	17803	17622	353505
SouthernThai_TK	Phutai	Borneo	-0.002684	0.000127	-21.216	17900	18849	353505
SouthernThai_TK	Phutai	Semende	-0.002479	0.000135	-18.299	17950	18826	353505
SouthernThai_TK	Phutai	Mamanwa	-0.00196	0.000127	-15.422	17834	18527	353505
SouthernThai_TK	Phutai	Atayal	-0.002728	0.00014	-19.455	17936	18901	353505
SouthernThai_TK	Phutai	Amis	-0.002686	0.000131	-20.473	17951	18900	353505
SouthernThai_TK	Phutai	Kinh	-0.002784	0.000126	-22.024	17889	18873	353505
SouthernThai_TK	Phutai	Gujarati	0.000695	0.000106	6.581	17753	17508	353505
SouthernThai_TK	Phutai	Thai	-0.002334	0.000121	-19.291	17855	18680	353505
SouthernThai_TK	Phutai	Mlabri	-0.002807	0.000157	-17.932	17828	18820	353505
SouthernThai_TK	Phutai	HtinMal	-0.002934	0.000137	-21.43	17849	18887	353505
SouthernThai_TK	Phutai	N-ManBac	-0.002524	0.000209	-12.093	4869	5114	97036
SouthernThai_TK	Phutai	BA-NuiNap	-0.00265	0.000165	-16.067	11625	12259	238938
SouthernThai_TK	Phutai	N-Oakaie	-0.002051	0.000287	-7.139	3078	3202	60677
SouthernThai_TK	Phutai	IA-VatKomnou	-0.002145	0.000482	-4.455	850	886	16866
SouthernThai_TK	Phutai	N-LoyangUjungCave	-0.001957	0.000284	-6.892	2291	2386	48372
SouthernThai_TK	Phutai	N-TamPaLing	-0.002661	0.000195	-13.679	12983	13693	266933
SouthernThai_TK	Phutai	Ho-PhaFaen	-0.00038	0.000192	-1.976	7523	7585	160968
SouthernThai_TK	Phutai	N-TamHang	-0.002739	0.000225	-12.197	5976	6321	125970
SouthernThai_TK	Phutai	Hi-SupuHujung	-0.002477	0.000303	-8.188	2481	2609	51955
SouthernThai_TK	Phutai	Hi-Kinabatagan	-0.002272	0.00021	-10.795	7342	7688	152658
SouthernThai_TK	Phutai	Ho-GuaChaCave	-0.000457	0.000298	-1.537	1815	1833	40373
SouthernThai_TK	Phutai	N-GuaChaCave	-0.002509	0.000195	-12.837	13962	14690	290293
SouthernThai_TK	Phutai	IA-LongLongRak	-0.002163	0.000167	-12.918	10650	11137	224809
SouthernThai_TK	Phutai	Hi-HonHaiCoTien	-0.00244	0.000253	-9.656	4065	4268	83206
SouthernThai_TK	Phutai	N-MaiDaDieu	-0.002205	0.000219	-10.089	4032	4228	88853
SouthernThai_TK	Phutai	N-NamTun	-0.002132	0.000304	-7.021	2577	2695	55195
SouthernThai_TK	Phutai	N-HonHaiCoTien	-0.002353	0.000315	-7.476	1764	1854	38258
SouthernThai_TK	Phutai	French	0.000866	0.000111	7.801	17667	17361	353505
SouthernThai_TK	Phutai	Onge	-0.000335	0.00014	-2.389	17784	17903	353505
SouthernThai_TK	Phutai	Khamu1	-0.002711	0.000127	-21.419	17879	18837	353505
SouthernThai_TK	Phutai	Khamu2	-0.002842	0.000128	-22.241	17844	18849	353505
SouthernThai_TK	Phutai	Khamu3	-0.002837	0.000124	-22.797	17859	18862	353505
SouthernThai_TK	Phutai	Lua1	-0.002938	0.000138	-21.311	17835	18873	353505
SouthernThai_TK	Phutai	Lua2	-0.002777	0.000148	-18.767	17838	18820	353505
SouthernThai_TK	Nyaw	Laotian	-0.002827	0.000127	-22.178	17871	18871	353505
SouthernThai_TK	Nyaw	BlackTai	-0.002858	0.000136	-21.019	17898	18908	353505
SouthernThai_TK	Nyaw	LaoIsan	-0.002742	0.000125	-21.924	17853	18822	353505
SouthernThai_TK	Nyaw	Phutai	-0.002874	0.000132	-21.795	17877	18893	353505
SouthernThai_TK	Nyaw	Kalueang	-0.002936	0.000136	-21.596	17822	18860	353505
SouthernThai_TK	Nyaw	Saek	-0.002862	0.000135	-21.159	17861	18873	353505
SouthernThai_TK	Nyaw	Mon	-0.001939	0.000115	-16.795	17868	18553	353505
SouthernThai_TK	Nyaw	Soa	-0.002976	0.000129	-23.059	17799	18851	353505
SouthernThai_TK	Nyaw	Bru	-0.002944	0.000135	-21.829	17812	18852	353505
SouthernThai_TK	Nyaw	SouthernThai_AN	-0.001972	0.000121	-16.35	17852	18549	353505
SouthernThai_TK	Nyaw	HmongDaw	-0.00261	0.000139	-18.803	17906	18829	353505
SouthernThai_TK	Nyaw	Khuen	-0.00284	0.000138	-20.587	17882	18885	353505
SouthernThai_TK	Nyaw	Lue	-0.002817	0.000137	-20.498	17877	18873	353505
SouthernThai_TK	Nyaw	CentralThai	-0.00221	0.000119	-18.58	17857	18638	353505
SouthernThai_TK	Nyaw	Khonmueang	-0.002676	0.000127	-21.111	17880	18826	353505
SouthernThai_TK	Nyaw	Shan	-0.002531	0.000127	-19.889	17875	18770	353505
SouthernThai_TK	Nyaw	Phuan	-0.002888	0.000132	-21.879	17864	18886	353505
SouthernThai_TK	Nyaw	HtinPray	-0.002907	0.000137	-21.239	17820	18847	353505
SouthernThai_TK	Nyaw	HmongNjua	-0.002608	0.000143	-18.22	17906	18828	353505
SouthernThai_TK	Nyaw	Yuan	-0.002768	0.000133	-20.78	17884	18863	353505
SouthernThai_TK	Nyaw	Palaung	-0.002215	0.000133	-16.63	17897	18680	353505
SouthernThai_TK	Nyaw	Lawa_Western	-0.002476	0.000138	-17.927	17880	18755	353505
SouthernThai_TK	Nyaw	Khamu4	-0.002857	0.000131	-21.753	17840	18850	353505
SouthernThai_TK	Nyaw	IuMien	-0.002661	0.000136	-19.64	17907	18848	353505
SouthernThai_TK	Nyaw	Blang	-0.002561	0.000133	-19.287	17877	18782	353505
SouthernThai_TK	Nyaw	KarenSkaw	-0.002401	0.000139	-17.275	17873	18722	353505
SouthernThai_TK	Nyaw	Lahu	-0.002668	0.000134	-19.85	17882	18825	353505
SouthernThai_TK	Nyaw	Lisu	-0.002324	0.000133	-17.518	17894	18716	353505
SouthernThai_TK	Nyaw	Lawa_Eastern	-0.002492	0.000136	-18.313	17851	18732	353505
SouthernThai_TK	Nyaw	KarenPadaung	-0.002399	0.000132	-18.228	17890	18738	353505
SouthernThai_TK	Nyaw	KarenPwo	-0.002423	0.000138	-17.607	17878	18735	353505
SouthernThai_TK	Nyaw	Cambodian	-0.002472	0.000125	-19.726	17871	18745	353505
SouthernThai_TK	Nyaw	Japanese	-0.001897	0.000129	-14.726	17974	18644	353505
SouthernThai_TK	Nyaw	Han	-0.002205	0.000125	-17.602	17954	18733	353505
SouthernThai_TK	Nyaw	Tujia	-0.002308	0.000134	-17.211	17951	18767	353505
SouthernThai_TK	Nyaw	Yi	-0.002044	0.000132	-15.447	17938	18661	353505
SouthernThai_TK	Nyaw	Miao	-0.002522	0.000133	-18.97	17916	18807	353505
SouthernThai_TK	Nyaw	Oroqen	-0.001686	0.000133	-12.652	17967	18563	353505
SouthernThai_TK	Nyaw	Daur	-0.00174	0.000131	-13.309	17932	18548	353505
SouthernThai_TK	Nyaw	Mongola	-0.001636	0.00013	-12.607	17942	18520	353505
SouthernThai_TK	Nyaw	Hezhen	-0.001841	0.000133	-13.888	17931	18582	353505
SouthernThai_TK	Nyaw	Xibo	-0.001669	0.000131	-12.731	17928	18518	353505
SouthernThai_TK	Nyaw	Uygur	-0.00033	0.000113	-2.908	17834	17950	353505
SouthernThai_TK	Nyaw	Dai	-0.002728	0.000134	-20.373	17910	18874	353505
SouthernThai_TK	Nyaw	Lahu_C	-0.002567	0.000139	-18.499	17885	18793	353505
SouthernThai_TK	Nyaw	She	-0.002399	0.000134	-17.876	17948	18796	353505
SouthernThai_TK	Nyaw	Naxi	-0.001952	0.000134	-14.525	17942	18632	353505
SouthernThai_TK	Nyaw	Tu	-0.001613	0.000129	-12.541	17948	18518	353505
SouthernThai_TK	Nyaw	Mala	0.000375	0.000113	3.312	17766	17634	353505
SouthernThai_TK	Nyaw	Brahmin_Tiwari	0.000678	0.000108	6.25	17745	17506	353505
SouthernThai_TK	Nyaw	Kharia	-0.000604	0.000118	-5.104	17779	17993	353505
SouthernThai_TK	Nyaw	Lodhi	0.000554	0.000114	4.845	17781	17585	353505
SouthernThai_TK	Nyaw	Vishwabrahmin	0.000392	0.00011	3.563	17767	17629	353505
SouthernThai_TK	Nyaw	Borneo	-0.002714	0.000132	-20.557	17877	18836	353505
SouthernThai_TK	Nyaw	Semende	-0.002356	0.000135	-17.438	17951	18784	353505
SouthernThai_TK	Nyaw	Mamanwa	-0.001752	0.000128	-13.735	17850	18470	353505
SouthernThai_TK	Nyaw	Atayal	-0.002492	0.000145	-17.179	17953	18833	353505
SouthernThai_TK	Nyaw	Amis	-0.002379	0.000141	-16.881	17979	18820	353505
SouthernThai_TK	Nyaw	Kinh	-0.002649	0.00013	-20.379	17893	18829	353505
SouthernThai_TK	Nyaw	Gujarati	0.000632	0.00011	5.767	17729	17505	353505
SouthernThai_TK	Nyaw	Thai	-0.002258	0.000126	-17.925	17852	18650	353505
SouthernThai_TK	Nyaw	Mlabri	-0.003098	0.000165	-18.736	17767	18862	353505
SouthernThai_TK	Nyaw	HtinMal	-0.002988	0.000146	-20.426	17825	18881	353505
SouthernThai_TK	Nyaw	N-ManBac	-0.002357	0.000231	-10.199	4860	5089	97036
SouthernThai_TK	Nyaw	BA-NuiNap	-0.002631	0.000174	-15.096	11607	12236	238938
SouthernThai_TK	Nyaw	N-Oakaie	-0.002194	0.000314	-6.979	3068	3201	60677
SouthernThai_TK	Nyaw	IA-VatKomnou	-0.001549	0.000472	-3.284	852	879	16866
SouthernThai_TK	Nyaw	N-LoyangUjungCave	-0.001792	0.000295	-6.075	2297	2383	48372
SouthernThai_TK	Nyaw	N-TamPaLing	-0.002867	0.000207	-13.839	12952	13717	266933
SouthernThai_TK	Nyaw	Ho-PhaFaen	-0.000429	0.000211	-2.031	7512	7581	160968
SouthernThai_TK	Nyaw	N-TamHang	-0.002507	0.00022	-11.392	5986	6302	125970
SouthernThai_TK	Nyaw	Hi-SupuHujung	-0.002307	0.000309	-7.474	2480	2600	51955
SouthernThai_TK	Nyaw	Hi-Kinabatagan	-0.002094	0.00021	-9.947	7345	7665	152658
SouthernThai_TK	Nyaw	Ho-GuaChaCave	-0.000629	0.000308	-2.042	1807	1832	40373
SouthernThai_TK	Nyaw	N-GuaChaCave	-0.002508	0.000204	-12.298	13947	14675	290293
SouthernThai_TK	Nyaw	IA-LongLongRak	-0.002094	0.000174	-12.03	10638	11109	224809
SouthernThai_TK	Nyaw	Hi-HonHaiCoTien	-0.002059	0.000253	-8.149	4069	4241	83206
SouthernThai_TK	Nyaw	N-MaiDaDieu	-0.00246	0.000236	-10.444	4012	4231	88853
SouthernThai_TK	Nyaw	N-NamTun	-0.002023	0.000287	-7.039	2573	2684	55195
SouthernThai_TK	Nyaw	N-HonHaiCoTien	-0.00251	0.000348	-7.217	1758	1854	38258
SouthernThai_TK	Nyaw	French	0.000875	0.000116	7.515	17654	17345	353505
SouthernThai_TK	Nyaw	Onge	-0.000796	0.000144	-5.544	17691	17973	353505
SouthernThai_TK	Nyaw	Khamu1	-0.00285	0.000135	-21.082	17841	18848	353505
SouthernThai_TK	Nyaw	Khamu2	-0.002873	0.000132	-21.731	17824	18840	353505
SouthernThai_TK	Nyaw	Khamu3	-0.002776	0.000132	-20.979	17856	18837	353505
SouthernThai_TK	Nyaw	Lua1	-0.003064	0.000144	-21.218	17797	18880	353505
SouthernThai_TK	Nyaw	Lua2	-0.002973	0.000151	-19.64	17791	18842	353505
SouthernThai_TK	Kalueang	Laotian	-0.002734	0.00012	-22.773	17885	18852	353505
SouthernThai_TK	Kalueang	BlackTai	-0.002589	0.00013	-19.878	17937	18852	353505
SouthernThai_TK	Kalueang	LaoIsan	-0.002691	0.000124	-21.642	17861	18812	353505
SouthernThai_TK	Kalueang	Phutai	-0.002797	0.000128	-21.89	17886	18875	353505
SouthernThai_TK	Kalueang	Nyaw	-0.002881	0.000129	-22.28	17842	18860	353505
SouthernThai_TK	Kalueang	Saek	-0.00278	0.000127	-21.959	17874	18857	353505
SouthernThai_TK	Kalueang	Mon	-0.001845	0.00011	-16.836	17881	18533	353505
SouthernThai_TK	Kalueang	Soa	-0.003045	0.000127	-24.054	17788	18865	353505
SouthernThai_TK	Kalueang	Bru	-0.003099	0.000129	-24.011	17788	18884	353505
SouthernThai_TK	Kalueang	SouthernThai_AN	-0.00188	0.000116	-16.239	17867	18532	353505
SouthernThai_TK	Kalueang	HmongDaw	-0.00231	0.000129	-17.841	17949	18766	353505
SouthernThai_TK	Kalueang	Khuen	-0.002644	0.000128	-20.598	17912	18847	353505
SouthernThai_TK	Kalueang	Lue	-0.002668	0.000127	-21.028	17897	18841	353505
SouthernThai_TK	Kalueang	CentralThai	-0.00209	0.000115	-18.148	17874	18612	353505
SouthernThai_TK	Kalueang	Khonmueang	-0.002507	0.00012	-20.808	17905	18791	353505
SouthernThai_TK	Kalueang	Shan	-0.002384	0.000123	-19.43	17898	18741	353505
SouthernThai_TK	Kalueang	Phuan	-0.002677	0.000125	-21.366	17895	18842	353505
SouthernThai_TK	Kalueang	HtinPray	-0.002921	0.000131	-22.257	17814	18847	353505
SouthernThai_TK	Kalueang	HmongNjua	-0.002394	0.000134	-17.835	17941	18787	353505
SouthernThai_TK	Kalueang	Yuan	-0.002617	0.000127	-20.626	17903	18828	353505
SouthernThai_TK	Kalueang	Palaung	-0.00206	0.000129	-15.914	17921	18650	353505
SouthernThai_TK	Kalueang	Lawa_Western	-0.002372	0.000132	-17.935	17894	18732	353505
SouthernThai_TK	Kalueang	Khamu4	-0.002846	0.000131	-21.764	17842	18848	353505
SouthernThai_TK	Kalueang	IuMien	-0.002474	0.00013	-19.07	17933	18808	353505
SouthernThai_TK	Kalueang	Blang	-0.002495	0.000129	-19.408	17884	18766	353505
SouthernThai_TK	Kalueang	KarenSkaw	-0.002333	0.000128	-18.279	17882	18707	353505
SouthernThai_TK	Kalueang	Lahu	-0.002508	0.000128	-19.576	17907	18794	353505
SouthernThai_TK	Kalueang	Lisu	-0.002153	0.000128	-16.763	17919	18680	353505
SouthernThai_TK	Kalueang	Lawa_Eastern	-0.002394	0.000128	-18.69	17865	18711	353505
SouthernThai_TK	Kalueang	KarenPadaung	-0.002339	0.000127	-18.475	17898	18725	353505
SouthernThai_TK	Kalueang	KarenPwo	-0.002312	0.000128	-18.019	17896	18713	353505
SouthernThai_TK	Kalueang	Cambodian	-0.002469	0.00012	-20.542	17872	18745	353505
SouthernThai_TK	Kalueang	Japanese	-0.001629	0.000122	-13.337	18014	18589	353505
SouthernThai_TK	Kalueang	Han	-0.001989	0.000121	-16.449	17985	18689	353505
SouthernThai_TK	Kalueang	Tujia	-0.001961	0.000129	-15.224	18003	18696	353505
SouthernThai_TK	Kalueang	Yi	-0.001761	0.000126	-13.928	17981	18604	353505
SouthernThai_TK	Kalueang	Miao	-0.002086	0.000127	-16.46	17985	18722	353505
SouthernThai_TK	Kalueang	Oroqen	-0.001444	0.000129	-11.222	18003	18514	353505
SouthernThai_TK	Kalueang	Daur	-0.001427	0.00013	-10.965	17978	18483	353505
SouthernThai_TK	Kalueang	Mongola	-0.001353	0.000121	-11.189	17984	18462	353505
SouthernThai_TK	Kalueang	Hezhen	-0.001538	0.000131	-11.726	17975	18519	353505
SouthernThai_TK	Kalueang	Xibo	-0.001456	0.000124	-11.707	17960	18474	353505
SouthernThai_TK	Kalueang	Uygur	-0.000264	0.000107	-2.465	17839	17932	353505
SouthernThai_TK	Kalueang	Dai	-0.002648	0.000129	-20.574	17924	18860	353505
SouthernThai_TK	Kalueang	Lahu_C	-0.002388	0.000134	-17.794	17914	18758	353505
SouthernThai_TK	Kalueang	She	-0.002115	0.000133	-15.875	17993	18740	353505
SouthernThai_TK	Kalueang	Naxi	-0.001798	0.000127	-14.124	17964	18599	353505
SouthernThai_TK	Kalueang	Tu	-0.001341	0.000123	-10.906	17986	18460	353505
SouthernThai_TK	Kalueang	Mala	0.000555	0.00011	5.069	17797	17600	353505
SouthernThai_TK	Kalueang	Brahmin_Tiwari	0.000797	0.00011	7.229	17763	17482	353505
SouthernThai_TK	Kalueang	Kharia	-0.000498	0.000113	-4.431	17797	17973	353505
SouthernThai_TK	Kalueang	Lodhi	0.000675	0.000111	6.101	17801	17563	353505
SouthernThai_TK	Kalueang	Vishwabrahmin	0.000558	0.000109	5.12	17796	17599	353505
SouthernThai_TK	Kalueang	Borneo	-0.002651	0.00013	-20.461	17888	18826	353505
SouthernThai_TK	Kalueang	Semende	-0.002323	0.000134	-17.275	17955	18776	353505
SouthernThai_TK	Kalueang	Mamanwa	-0.001685	0.000125	-13.458	17858	18454	353505
SouthernThai_TK	Kalueang	Atayal	-0.002284	0.000136	-16.808	17984	18792	353505
SouthernThai_TK	Kalueang	Amis	-0.002247	0.000134	-16.749	17997	18792	353505
SouthernThai_TK	Kalueang	Kinh	-0.002479	0.000128	-19.374	17918	18794	353505
SouthernThai_TK	Kalueang	Gujarati	0.000716	0.000108	6.655	17742	17489	353505
SouthernThai_TK	Kalueang	Thai	-0.002133	0.000123	-17.345	17871	18625	353505
SouthernThai_TK	Kalueang	Mlabri	-0.003039	0.000164	-18.502	17774	18849	353505
SouthernThai_TK	Kalueang	HtinMal	-0.002905	0.000135	-21.498	17838	18864	353505
SouthernThai_TK	Kalueang	N-ManBac	-0.002519	0.000219	-11.514	4863	5107	97036
SouthernThai_TK	Kalueang	BA-NuiNap	-0.002362	0.000174	-13.61	11643	12207	238938
SouthernThai_TK	Kalueang	N-Oakaie	-0.002072	0.000311	-6.671	3073	3199	60677
SouthernThai_TK	Kalueang	IA-VatKomnou	-0.00261	0.000503	-5.184	847	891	16866
SouthernThai_TK	Kalueang	N-LoyangUjungCave	-0.00212	0.000288	-7.36	2289	2391	48372
SouthernThai_TK	Kalueang	N-TamPaLing	-0.003162	0.000197	-16.067	12909	13753	266933
SouthernThai_TK	Kalueang	Ho-PhaFaen	-0.000568	0.000213	-2.664	7509	7600	160968
SouthernThai_TK	Kalueang	N-TamHang	-0.002761	0.000228	-12.13	5967	6314	125970
SouthernThai_TK	Kalueang	Hi-SupuHujung	-0.001773	0.000315	-5.627	2483	2575	51955
SouthernThai_TK	Kalueang	Hi-Kinabatagan	-0.002336	0.000219	-10.675	7325	7682	152658
SouthernThai_TK	Kalueang	Ho-GuaChaCave	-0.000589	0.000296	-1.993	1809	1833	40373
SouthernThai_TK	Kalueang	N-GuaChaCave	-0.00247	0.000195	-12.669	13951	14668	290293
SouthernThai_TK	Kalueang	IA-LongLongRak	-0.002107	0.000172	-12.253	10639	11113	224809
SouthernThai_TK	Kalueang	Hi-HonHaiCoTien	-0.002086	0.000256	-8.15	4070	4243	83206
SouthernThai_TK	Kalueang	N-MaiDaDieu	-0.002492	0.000232	-10.735	4008	4230	88853
SouthernThai_TK	Kalueang	N-NamTun	-0.001777	0.000298	-5.97	2585	2683	55195
SouthernThai_TK	Kalueang	N-HonHaiCoTien	-0.002219	0.000312	-7.112	1764	1849	38258
SouthernThai_TK	Kalueang	French	0.000908	0.00012	7.572	17659	17338	353505
SouthernThai_TK	Kalueang	Onge	-0.0006	0.000142	-4.231	17727	17939	353505
SouthernThai_TK	Kalueang	Khamu1	-0.002705	0.000129	-20.953	17863	18820	353505
SouthernThai_TK	Kalueang	Khamu2	-0.002863	0.000125	-22.836	17824	18836	353505
SouthernThai_TK	Kalueang	Khamu3	-0.002759	0.000127	-21.701	17856	18831	353505
SouthernThai_TK	Kalueang	Lua1	-0.002964	0.000136	-21.76	17811	18859	353505
SouthernThai_TK	Kalueang	Lua2	-0.00303	0.000151	-20.096	17780	18851	353505
SouthernThai_TK	Saek	Laotian	-0.00308	0.000127	-24.319	17788	18877	353505
SouthernThai_TK	Saek	BlackTai	-0.003139	0.000134	-23.36	17811	18920	353505
SouthernThai_TK	Saek	LaoIsan	-0.002864	0.000125	-22.867	17789	18802	353505
SouthernThai_TK	Saek	Phutai	-0.003201	0.000131	-24.373	17781	18913	353505
SouthernThai_TK	Saek	Nyaw	-0.003175	0.000137	-23.191	17751	18873	353505
SouthernThai_TK	Saek	Kalueang	-0.003148	0.000134	-23.535	17744	18857	353505
SouthernThai_TK	Saek	Mon	-0.002166	0.000115	-18.909	17787	18553	353505
SouthernThai_TK	Saek	Soa	-0.002981	0.000127	-23.496	17755	18809	353505
SouthernThai_TK	Saek	Bru	-0.002944	0.000134	-22.029	17767	18808	353505
SouthernThai_TK	Saek	SouthernThai_AN	-0.002136	0.000122	-17.574	17782	18537	353505
SouthernThai_TK	Saek	HmongDaw	-0.002971	0.000136	-21.82	17809	18859	353505
SouthernThai_TK	Saek	Khuen	-0.00318	0.000135	-23.641	17789	18913	353505
SouthernThai_TK	Saek	Lue	-0.00312	0.000131	-23.828	17787	18890	353505
SouthernThai_TK	Saek	CentralThai	-0.002438	0.000122	-20.066	17776	18638	353505
SouthernThai_TK	Saek	Khonmueang	-0.002967	0.000124	-23.94	17792	18841	353505
SouthernThai_TK	Saek	Shan	-0.002806	0.000128	-21.995	17788	18780	353505
SouthernThai_TK	Saek	Phuan	-0.003207	0.000132	-24.238	17770	18904	353505
SouthernThai_TK	Saek	HtinPray	-0.003038	0.00014	-21.625	17756	18830	353505
SouthernThai_TK	Saek	HmongNjua	-0.00307	0.00014	-21.935	17793	18878	353505
SouthernThai_TK	Saek	Yuan	-0.002991	0.000131	-22.859	17802	18859	353505
SouthernThai_TK	Saek	Palaung	-0.002486	0.00013	-19.051	17813	18692	353505
SouthernThai_TK	Saek	Lawa_Western	-0.002568	0.000137	-18.799	17820	18728	353505
SouthernThai_TK	Saek	Khamu4	-0.002984	0.000136	-21.932	17775	18830	353505
SouthernThai_TK	Saek	IuMien	-0.003166	0.000132	-23.939	17784	18903	353505
SouthernThai_TK	Saek	Blang	-0.002745	0.000134	-20.464	17802	18773	353505
SouthernThai_TK	Saek	KarenSkaw	-0.002592	0.000135	-19.193	17799	18715	353505
SouthernThai_TK	Saek	Lahu	-0.003033	0.000133	-22.731	17781	18854	353505
SouthernThai_TK	Saek	Lisu	-0.002745	0.000134	-20.412	17783	18753	353505
SouthernThai_TK	Saek	Lawa_Eastern	-0.002681	0.000129	-20.812	17778	18725	353505
SouthernThai_TK	Saek	KarenPadaung	-0.002542	0.000133	-19.126	17824	18722	353505
SouthernThai_TK	Saek	KarenPwo	-0.002585	0.000134	-19.272	17810	18724	353505
SouthernThai_TK	Saek	Cambodian	-0.002668	0.000127	-21.089	17796	18740	353505
SouthernThai_TK	Saek	Japanese	-0.00237	0.000128	-18.549	17856	18694	353505
SouthernThai_TK	Saek	Han	-0.002684	0.000126	-21.38	17835	18784	353505
SouthernThai_TK	Saek	Tujia	-0.002701	0.000129	-20.91	17846	18801	353505
SouthernThai_TK	Saek	Yi	-0.002376	0.000128	-18.506	17841	18681	353505
SouthernThai_TK	Saek	Miao	-0.002899	0.000129	-22.556	17817	18842	353505
SouthernThai_TK	Saek	Oroqen	-0.002112	0.000132	-16.014	17853	18600	353505
SouthernThai_TK	Saek	Daur	-0.002174	0.000132	-16.482	17819	18587	353505
SouthernThai_TK	Saek	Mongola	-0.002119	0.000124	-17.047	17821	18570	353505
SouthernThai_TK	Saek	Hezhen	-0.002184	0.000134	-16.356	17834	18606	353505
SouthernThai_TK	Saek	Xibo	-0.002075	0.000126	-16.488	17820	18554	353505
SouthernThai_TK	Saek	Uygur	-0.000626	0.000113	-5.529	17739	17960	353505
SouthernThai_TK	Saek	Dai	-0.003179	0.000134	-23.766	17798	18922	353505
SouthernThai_TK	Saek	Lahu_C	-0.002907	0.000134	-21.702	17788	18815	353505
SouthernThai_TK	Saek	She	-0.00283	0.000137	-20.664	17835	18836	353505
SouthernThai_TK	Saek	Naxi	-0.002371	0.000133	-17.833	17830	18669	353505
SouthernThai_TK	Saek	Tu	-0.002132	0.000124	-17.162	17823	18576	353505
SouthernThai_TK	Saek	Mala	0.00034	0.000112	3.036	17714	17594	353505
SouthernThai_TK	Saek	Brahmin_Tiwari	0.000607	0.000108	5.616	17685	17471	353505
SouthernThai_TK	Saek	Kharia	-0.000609	0.000117	-5.211	17735	17950	353505
SouthernThai_TK	Saek	Lodhi	0.00049	0.00011	4.461	17721	17548	353505
SouthernThai_TK	Saek	Vishwabrahmin	0.00035	0.000114	3.07	17715	17591	353505
SouthernThai_TK	Saek	Borneo	-0.002786	0.00013	-21.417	17826	18811	353505
SouthernThai_TK	Saek	Semende	-0.002614	0.000135	-19.311	17869	18793	353505
SouthernThai_TK	Saek	Mamanwa	-0.002117	0.000131	-16.214	17749	18497	353505
SouthernThai_TK	Saek	Atayal	-0.002917	0.000145	-20.099	17844	18875	353505
SouthernThai_TK	Saek	Amis	-0.00286	0.000141	-20.265	17864	18875	353505
SouthernThai_TK	Saek	Kinh	-0.003101	0.000131	-23.75	17780	18876	353505
SouthernThai_TK	Saek	Gujarati	0.000598	0.000108	5.513	17675	17464	353505
SouthernThai_TK	Saek	Thai	-0.002519	0.000128	-19.686	17766	18657	353505
SouthernThai_TK	Saek	Mlabri	-0.002865	0.000161	-17.762	17755	18767	353505
SouthernThai_TK	Saek	HtinMal	-0.003043	0.000141	-21.565	17772	18848	353505
SouthernThai_TK	Saek	N-ManBac	-0.002705	0.000223	-12.152	4836	5099	97036
SouthernThai_TK	Saek	BA-NuiNap	-0.002844	0.000173	-16.418	11560	12239	238938
SouthernThai_TK	Saek	N-Oakaie	-0.002932	0.0003	-9.779	3039	3217	60677
SouthernThai_TK	Saek	IA-VatKomnou	-0.002165	0.000487	-4.451	847	883	16866
SouthernThai_TK	Saek	N-LoyangUjungCave	-0.002062	0.000307	-6.721	2281	2381	48372
SouthernThai_TK	Saek	N-TamPaLing	-0.002796	0.0002	-13.998	12927	13673	266933
SouthernThai_TK	Saek	Ho-PhaFaen	-0.000446	0.000205	-2.182	7492	7564	160968
SouthernThai_TK	Saek	N-TamHang	-0.002727	0.00022	-12.392	5956	6299	125970
SouthernThai_TK	Saek	Hi-SupuHujung	-0.002255	0.000304	-7.409	2477	2594	51955
SouthernThai_TK	Saek	Hi-Kinabatagan	-0.0027	0.000215	-12.55	7291	7703	152658
SouthernThai_TK	Saek	Ho-GuaChaCave	-0.001298	0.000321	-4.041	1794	1846	40373
SouthernThai_TK	Saek	N-GuaChaCave	-0.002644	0.000197	-13.428	13899	14666	290293
SouthernThai_TK	Saek	IA-LongLongRak	-0.002326	0.000172	-13.526	10600	11123	224809
SouthernThai_TK	Saek	Hi-HonHaiCoTien	-0.002676	0.000272	-9.828	4042	4264	83206
SouthernThai_TK	Saek	N-MaiDaDieu	-0.002619	0.000218	-11.995	3996	4229	88853
SouthernThai_TK	Saek	N-NamTun	-0.002211	0.000298	-7.422	2567	2689	55195
SouthernThai_TK	Saek	N-HonHaiCoTien	-0.002383	0.000341	-6.99	1758	1849	38258
SouthernThai_TK	Saek	French	0.000729	0.000118	6.199	17583	17325	353505
SouthernThai_TK	Saek	Onge	-0.000661	0.000138	-4.783	17672	17905	353505
SouthernThai_TK	Saek	Khamu1	-0.002931	0.000133	-21.965	17782	18818	353505
SouthernThai_TK	Saek	Khamu2	-0.002997	0.000131	-22.85	17760	18819	353505
SouthernThai_TK	Saek	Khamu3	-0.002959	0.000132	-22.459	17782	18828	353505
SouthernThai_TK	Saek	Lua1	-0.00302	0.000144	-21.018	17763	18830	353505
SouthernThai_TK	Saek	Lua2	-0.003016	0.000158	-19.126	17740	18806	353505
SouthernThai_TK	Mon	Laotian	-0.000191	9.2e-05	-2.085	18504	18572	353505
SouthernThai_TK	Mon	BlackTai	-0.000177	9.8e-05	-1.804	18537	18600	353505
SouthernThai_TK	Mon	LaoIsan	-0.000173	9.2e-05	-1.884	18477	18538	353505
SouthernThai_TK	Mon	Phutai	-0.00016	9.3e-05	-1.716	18520	18577	353505
SouthernThai_TK	Mon	Nyaw	-0.000205	9.7e-05	-2.113	18481	18553	353505
SouthernThai_TK	Mon	Kalueang	-0.000166	9.6e-05	-1.724	18474	18533	353505
SouthernThai_TK	Mon	Saek	-0.000119	9.5e-05	-1.251	18511	18553	353505
SouthernThai_TK	Mon	Soa	-0.000107	9.4e-05	-1.142	18468	18506	353505
SouthernThai_TK	Mon	Bru	-0.00011	9.7e-05	-1.134	18476	18515	353505
SouthernThai_TK	Mon	SouthernThai_AN	-5.3e-05	8.7e-05	-0.612	18378	18396	353505
SouthernThai_TK	Mon	HmongDaw	-0.000353	9.6e-05	-3.678	18483	18607	353505
SouthernThai_TK	Mon	Khuen	-0.0003	9.5e-05	-3.158	18502	18608	353505
SouthernThai_TK	Mon	Lue	-0.000189	9.5e-05	-1.997	18507	18574	353505
SouthernThai_TK	Mon	CentralThai	-0.000193	8.7e-05	-2.208	18397	18465	353505
SouthernThai_TK	Mon	Khonmueang	-0.000236	9.3e-05	-2.542	18484	18568	353505
SouthernThai_TK	Mon	Shan	-0.000396	9.3e-05	-4.267	18434	18574	353505
SouthernThai_TK	Mon	Phuan	-0.000257	9.7e-05	-2.662	18495	18586	353505
SouthernThai_TK	Mon	HtinPray	-0.00018	9.9e-05	-1.822	18466	18530	353505
SouthernThai_TK	Mon	HmongNjua	-0.000318	9.9e-05	-3.207	18489	18601	353505
SouthernThai_TK	Mon	Yuan	-0.00017	9.6e-05	-1.778	18511	18571	353505
SouthernThai_TK	Mon	Palaung	-0.000403	9.6e-05	-4.205	18408	18551	353505
SouthernThai_TK	Mon	Lawa_Western	-0.000476	9.8e-05	-4.864	18417	18585	353505
SouthernThai_TK	Mon	Khamu4	-0.000212	9.8e-05	-2.171	18475	18550	353505
SouthernThai_TK	Mon	IuMien	-0.0003	9.4e-05	-3.184	18498	18604	353505
SouthernThai_TK	Mon	Blang	-0.000311	9.6e-05	-3.248	18452	18562	353505
SouthernThai_TK	Mon	KarenSkaw	-0.000433	9.9e-05	-4.376	18404	18557	353505
SouthernThai_TK	Mon	Lahu	-0.000412	9.5e-05	-4.329	18458	18603	353505
SouthernThai_TK	Mon	Lisu	-0.00052	9.4e-05	-5.547	18401	18585	353505
SouthernThai_TK	Mon	Lawa_Eastern	-0.000394	9.4e-05	-4.173	18405	18544	353505
SouthernThai_TK	Mon	KarenPadaung	-0.000482	9.7e-05	-4.948	18415	18586	353505
SouthernThai_TK	Mon	KarenPwo	-0.000409	9.9e-05	-4.134	18420	18564	353505
SouthernThai_TK	Mon	Cambodian	-0.000127	9e-05	-1.411	18460	18505	353505
SouthernThai_TK	Mon	Japanese	-0.000339	9.4e-05	-3.609	18444	18564	353505
SouthernThai_TK	Mon	Han	-0.000373	9.2e-05	-4.033	18465	18597	353505
SouthernThai_TK	Mon	Tujia	-0.000348	9.7e-05	-3.578	18483	18606	353505
SouthernThai_TK	Mon	Yi	-0.000581	9.6e-05	-6.079	18395	18601	353505
SouthernThai_TK	Mon	Miao	-0.00037	9.6e-05	-3.859	18480	18611	353505
SouthernThai_TK	Mon	Oroqen	-0.000489	9.8e-05	-4.994	18382	18555	353505
SouthernThai_TK	Mon	Daur	-0.000462	9.6e-05	-4.794	18359	18523	353505
SouthernThai_TK	Mon	Mongola	-0.000443	9.2e-05	-4.822	18358	18514	353505
SouthernThai_TK	Mon	Hezhen	-0.000471	9.6e-05	-4.885	18373	18540	353505
SouthernThai_TK	Mon	Xibo	-0.000415	9.4e-05	-4.421	18353	18500	353505
SouthernThai_TK	Mon	Uygur	-0.000204	8.1e-05	-2.505	18087	18159	353505
SouthernThai_TK	Mon	Dai	-0.000237	9.6e-05	-2.484	18520	18604	353505
SouthernThai_TK	Mon	Lahu_C	-0.000392	9.6e-05	-4.062	18450	18588	353505
SouthernThai_TK	Mon	She	-0.000331	9.9e-05	-3.344	18495	18612	353505
SouthernThai_TK	Mon	Naxi	-0.000594	9.5e-05	-6.241	18382	18591	353505
SouthernThai_TK	Mon	Tu	-0.000447	9.2e-05	-4.855	18359	18517	353505
SouthernThai_TK	Mon	Mala	-0.000107	8.2e-05	-1.298	17930	17968	353505
SouthernThai_TK	Mon	Brahmin_Tiwari	-3.9e-05	8e-05	-0.488	17874	17887	353505
SouthernThai_TK	Mon	Kharia	-0.000155	8.5e-05	-1.823	18083	18138	353505
SouthernThai_TK	Mon	Lodhi	-8.9e-05	8.1e-05	-1.094	17919	17951	353505
SouthernThai_TK	Mon	Vishwabrahmin	-9.5e-05	8.1e-05	-1.165	17930	17963	353505
SouthernThai_TK	Mon	Borneo	-1.2e-05	9.3e-05	-0.128	18522	18526	353505
SouthernThai_TK	Mon	Semende	7.6e-05	9.8e-05	0.772	18553	18527	353505
SouthernThai_TK	Mon	Mamanwa	6.5e-05	9.1e-05	0.709	18357	18334	353505
SouthernThai_TK	Mon	Atayal	-2.6e-05	0.000104	-0.253	18562	18571	353505
SouthernThai_TK	Mon	Amis	4.9e-05	0.0001	0.488	18581	18564	353505
SouthernThai_TK	Mon	Kinh	-0.000186	9.6e-05	-1.938	18501	18566	353505
SouthernThai_TK	Mon	Gujarati	-5.6e-05	7.9e-05	-0.712	17859	17879	353505
SouthernThai_TK	Mon	Thai	-0.000205	9.2e-05	-2.235	18396	18469	353505
SouthernThai_TK	Mon	Mlabri	-0.000212	0.000118	-1.805	18439	18514	353505
SouthernThai_TK	Mon	HtinMal	-0.00015	0.000102	-1.467	18490	18543	353505
SouthernThai_TK	Mon	N-ManBac	0.000142	0.00016	0.888	5035	5021	97036
SouthernThai_TK	Mon	BA-NuiNap	-7.7e-05	0.00012	-0.639	12028	12046	238938
SouthernThai_TK	Mon	N-Oakaie	-0.000691	0.00021	-3.291	3151	3193	60677
SouthernThai_TK	Mon	IA-VatKomnou	6.1e-05	0.000353	0.172	875	874	16866
SouthernThai_TK	Mon	N-LoyangUjungCave	0.000136	0.000194	0.7	2364	2358	48372
SouthernThai_TK	Mon	N-TamPaLing	-8.5e-05	0.000137	-0.625	13432	13455	266933
SouthernThai_TK	Mon	Ho-PhaFaen	2e-06	0.000147	0.016	7639	7639	160968
SouthernThai_TK	Mon	N-TamHang	-7e-05	0.000147	-0.478	6194	6203	125970
SouthernThai_TK	Mon	Hi-SupuHujung	7.6e-05	0.000214	0.353	2569	2565	51955
SouthernThai_TK	Mon	Hi-Kinabatagan	1.8e-05	0.00015	0.118	7583	7581	152658
SouthernThai_TK	Mon	Ho-GuaChaCave	-0.000325	0.00021	-1.553	1836	1849	40373
SouthernThai_TK	Mon	N-GuaChaCave	2e-06	0.000139	0.013	14441	14441	290293
SouthernThai_TK	Mon	IA-LongLongRak	-0.000311	0.000123	-2.527	10956	11026	224809
SouthernThai_TK	Mon	Hi-HonHaiCoTien	-6.1e-05	0.000185	-0.329	4196	4201	83206
SouthernThai_TK	Mon	N-MaiDaDieu	-3e-05	0.000158	-0.189	4163	4165	88853
SouthernThai_TK	Mon	N-NamTun	0.00014	0.000198	0.708	2661	2654	55195
SouthernThai_TK	Mon	N-HonHaiCoTien	0.000308	0.000228	1.352	1830	1819	38258
SouthernThai_TK	Mon	French	2.9e-05	8.5e-05	0.338	17762	17752	353505
SouthernThai_TK	Mon	Onge	-2.2e-05	9.8e-05	-0.221	18045	18053	353505
SouthernThai_TK	Mon	Khamu1	-0.000262	9.4e-05	-2.778	18469	18562	353505
SouthernThai_TK	Mon	Khamu2	-0.000227	9.6e-05	-2.368	18457	18537	353505
SouthernThai_TK	Mon	Khamu3	-0.000237	9.2e-05	-2.574	18474	18558	353505
SouthernThai_TK	Mon	Lua1	-0.000251	0.000102	-2.448	18459	18548	353505
SouthernThai_TK	Mon	Lua2	-0.000166	0.000109	-1.522	18450	18509	353505
SouthernThai_TK	Soa	Laotian	-0.002523	0.000117	-21.516	17915	18807	353505
SouthernThai_TK	Soa	BlackTai	-0.002382	0.000128	-18.632	17968	18810	353505
SouthernThai_TK	Soa	LaoIsan	-0.002664	0.000121	-21.949	17865	18806	353505
SouthernThai_TK	Soa	Phutai	-0.002822	0.000126	-22.401	17883	18881	353505
SouthernThai_TK	Soa	Nyaw	-0.00285	0.000125	-22.838	17843	18851	353505
SouthernThai_TK	Soa	Kalueang	-0.002975	0.000128	-23.319	17813	18865	353505
SouthernThai_TK	Soa	Saek	-0.002543	0.000122	-20.77	17910	18809	353505
SouthernThai_TK	Soa	Mon	-0.001716	0.000108	-15.903	17900	18506	353505
SouthernThai_TK	Soa	Bru	-0.003812	0.000127	-29.914	17679	19027	353505
SouthernThai_TK	Soa	SouthernThai_AN	-0.001944	0.000112	-17.308	17855	18542	353505
SouthernThai_TK	Soa	HmongDaw	-0.001905	0.000127	-14.992	18013	18686	353505
SouthernThai_TK	Soa	Khuen	-0.002255	0.000127	-17.747	17968	18765	353505
SouthernThai_TK	Soa	Lue	-0.002234	0.000129	-17.38	17961	18750	353505
SouthernThai_TK	Soa	CentralThai	-0.002023	0.000116	-17.368	17884	18599	353505
SouthernThai_TK	Soa	Khonmueang	-0.002242	0.000118	-18.99	17944	18736	353505
SouthernThai_TK	Soa	Shan	-0.002142	0.000122	-17.581	17933	18691	353505
SouthernThai_TK	Soa	Phuan	-0.002424	0.000127	-19.071	17932	18789	353505
SouthernThai_TK	Soa	HtinPray	-0.003102	0.000128	-24.222	17788	18885	353505
SouthernThai_TK	Soa	HmongNjua	-0.001979	0.000134	-14.765	18001	18701	353505
SouthernThai_TK	Soa	Yuan	-0.0023	0.000129	-17.88	17952	18765	353505
SouthernThai_TK	Soa	Palaung	-0.001848	0.000126	-14.725	17954	18607	353505
SouthernThai_TK	Soa	Lawa_Western	-0.002277	0.000131	-17.428	17909	18714	353505
SouthernThai_TK	Soa	Khamu4	-0.002934	0.000128	-22.878	17827	18864	353505
SouthernThai_TK	Soa	IuMien	-0.002043	0.000124	-16.42	17999	18721	353505
SouthernThai_TK	Soa	Blang	-0.002595	0.00013	-19.978	17869	18786	353505
SouthernThai_TK	Soa	KarenSkaw	-0.002334	0.000125	-18.65	17878	18703	353505
SouthernThai_TK	Soa	Lahu	-0.002316	0.000125	-18.594	17933	18751	353505
SouthernThai_TK	Soa	Lisu	-0.001794	0.000125	-14.314	17967	18602	353505
SouthernThai_TK	Soa	Lawa_Eastern	-0.00237	0.000125	-18.976	17867	18705	353505
SouthernThai_TK	Soa	KarenPadaung	-0.002288	0.000125	-18.274	17904	18713	353505
SouthernThai_TK	Soa	KarenPwo	-0.002341	0.000132	-17.803	17890	18718	353505
SouthernThai_TK	Soa	Cambodian	-0.002535	0.00012	-21.096	17860	18756	353505
SouthernThai_TK	Soa	Japanese	-0.001152	0.000122	-9.462	18083	18491	353505
SouthernThai_TK	Soa	Han	-0.001448	0.000119	-12.202	18065	18577	353505
SouthernThai_TK	Soa	Tujia	-0.001433	0.000126	-11.372	18081	18588	353505
SouthernThai_TK	Soa	Yi	-0.001373	0.000127	-10.792	18038	18523	353505
SouthernThai_TK	Soa	Miao	-0.001614	0.000123	-13.107	18054	18624	353505
SouthernThai_TK	Soa	Oroqen	-0.000962	0.000125	-7.678	18072	18413	353505
SouthernThai_TK	Soa	Daur	-0.000948	0.000122	-7.756	18048	18383	353505
SouthernThai_TK	Soa	Mongola	-0.000943	0.000119	-7.955	18044	18377	353505
SouthernThai_TK	Soa	Hezhen	-0.001088	0.00012	-9.055	18041	18426	353505
SouthernThai_TK	Soa	Xibo	-0.000957	0.000122	-7.832	18033	18372	353505
SouthernThai_TK	Soa	Uygur	1.7e-05	0.000107	0.157	17880	17874	353505
SouthernThai_TK	Soa	Dai	-0.002244	0.000127	-17.704	17982	18775	353505
SouthernThai_TK	Soa	Lahu_C	-0.002091	0.000127	-16.469	17956	18695	353505
SouthernThai_TK	Soa	She	-0.001615	0.000125	-12.882	18065	18636	353505
SouthernThai_TK	Soa	Naxi	-0.001356	0.000124	-10.967	18026	18506	353505
SouthernThai_TK	Soa	Tu	-0.000966	0.000116	-8.29	18041	18382	353505
SouthernThai_TK	Soa	Mala	0.000465	0.000106	4.397	17779	17614	353505
SouthernThai_TK	Soa	Brahmin_Tiwari	0.000816	0.000105	7.753	17764	17475	353505
SouthernThai_TK	Soa	Kharia	-0.000629	0.000109	-5.747	17775	17997	353505
SouthernThai_TK	Soa	Lodhi	0.000615	0.000106	5.824	17790	17572	353505
SouthernThai_TK	Soa	Vishwabrahmin	0.000477	0.000105	4.532	17780	17611	353505
SouthernThai_TK	Soa	Borneo	-0.002685	0.000126	-21.332	17882	18831	353505
SouthernThai_TK	Soa	Semende	-0.002011	0.000131	-15.403	18001	18712	353505
SouthernThai_TK	Soa	Mamanwa	-0.001464	0.00012	-12.183	17889	18407	353505
SouthernThai_TK	Soa	Atayal	-0.00178	0.000135	-13.232	18056	18685	353505
SouthernThai_TK	Soa	Amis	-0.001799	0.000134	-13.421	18062	18698	353505
SouthernThai_TK	Soa	Kinh	-0.002079	0.000124	-16.766	17977	18712	353505
SouthernThai_TK	Soa	Gujarati	0.000716	0.000103	6.944	17739	17486	353505
SouthernThai_TK	Soa	Thai	-0.00197	0.000119	-16.538	17892	18589	353505
SouthernThai_TK	Soa	Mlabri	-0.003346	0.000163	-20.578	17724	18907	353505
SouthernThai_TK	Soa	HtinMal	-0.002998	0.000134	-22.371	17821	18881	353505
SouthernThai_TK	Soa	N-ManBac	-0.002695	0.000217	-12.439	4849	5111	97036
SouthernThai_TK	Soa	BA-NuiNap	-0.00216	0.00016	-13.505	11661	12177	238938
SouthernThai_TK	Soa	N-Oakaie	-0.001587	0.000284	-5.58	3086	3182	60677
SouthernThai_TK	Soa	IA-VatKomnou	-0.002134	0.000492	-4.336	850	886	16866
SouthernThai_TK	Soa	N-LoyangUjungCave	-0.002503	0.000284	-8.822	2282	2403	48372
SouthernThai_TK	Soa	N-TamPaLing	-0.0032	0.000192	-16.669	12912	13766	266933
SouthernThai_TK	Soa	Ho-PhaFaen	-0.0007	0.00019	-3.68	7486	7598	160968
SouthernThai_TK	Soa	N-TamHang	-0.003281	0.000216	-15.216	5937	6350	125970
SouthernThai_TK	Soa	Hi-SupuHujung	-0.002055	0.000305	-6.741	2484	2591	51955
SouthernThai_TK	Soa	Hi-Kinabatagan	-0.001883	0.000207	-9.11	7358	7646	152658
SouthernThai_TK	Soa	Ho-GuaChaCave	-0.000662	0.000304	-2.179	1808	1835	40373
SouthernThai_TK	Soa	N-GuaChaCave	-0.002823	0.000195	-14.47	13902	14721	290293
SouthernThai_TK	Soa	IA-LongLongRak	-0.002122	0.000164	-12.967	10638	11115	224809
SouthernThai_TK	Soa	Hi-HonHaiCoTien	-0.002001	0.00025	-7.996	4070	4237	83206
SouthernThai_TK	Soa	N-MaiDaDieu	-0.002239	0.000221	-10.127	4017	4216	88853
SouthernThai_TK	Soa	N-NamTun	-0.002048	0.00028	-7.312	2575	2688	55195
SouthernThai_TK	Soa	N-HonHaiCoTien	-0.002957	0.00031	-9.528	1751	1864	38258
SouthernThai_TK	Soa	French	0.001051	0.000111	9.444	17676	17305	353505
SouthernThai_TK	Soa	Onge	-0.000781	0.000135	-5.772	17694	17970	353505
SouthernThai_TK	Soa	Khamu1	-0.002833	0.000123	-22.996	17840	18842	353505
SouthernThai_TK	Soa	Khamu2	-0.002826	0.000125	-22.529	17828	18827	353505
SouthernThai_TK	Soa	Khamu3	-0.002783	0.000124	-22.46	17853	18837	353505
SouthernThai_TK	Soa	Lua1	-0.003294	0.000137	-24.003	17763	18928	353505
SouthernThai_TK	Soa	Lua2	-0.003171	0.000147	-21.547	17763	18884	353505
SouthernThai_TK	Bru	Laotian	-0.002616	0.000133	-19.633	17897	18821	353505
SouthernThai_TK	Bru	BlackTai	-0.002424	0.000144	-16.827	17958	18815	353505
SouthernThai_TK	Bru	LaoIsan	-0.002732	0.000136	-20.038	17850	18816	353505
SouthernThai_TK	Bru	Phutai	-0.002768	0.000138	-20.07	17886	18865	353505
SouthernThai_TK	Bru	Nyaw	-0.002883	0.000139	-20.743	17833	18852	353505
SouthernThai_TK	Bru	Kalueang	-0.003094	0.000142	-21.773	17790	18884	353505
SouthernThai_TK	Bru	Saek	-0.00257	0.000138	-18.577	17899	18808	353505
SouthernThai_TK	Bru	Mon	-0.001784	0.000125	-14.311	17884	18515	353505
SouthernThai_TK	Bru	Soa	-0.003878	0.000135	-28.699	17656	19027	353505
SouthernThai_TK	Bru	SouthernThai_AN	-0.001962	0.000126	-15.528	17849	18543	353505
SouthernThai_TK	Bru	HmongDaw	-0.001941	0.000148	-13.13	18003	18689	353505
SouthernThai_TK	Bru	Khuen	-0.002295	0.000145	-15.864	17961	18772	353505
SouthernThai_TK	Bru	Lue	-0.002299	0.000141	-16.349	17946	18759	353505
SouthernThai_TK	Bru	CentralThai	-0.002081	0.000129	-16.181	17870	18605	353505
SouthernThai_TK	Bru	Khonmueang	-0.002239	0.000133	-16.827	17939	18730	353505
SouthernThai_TK	Bru	Shan	-0.002139	0.000139	-15.431	17932	18688	353505
SouthernThai_TK	Bru	Phuan	-0.002398	0.000147	-16.344	17930	18778	353505
SouthernThai_TK	Bru	HtinPray	-0.003183	0.000145	-21.933	17772	18897	353505
SouthernThai_TK	Bru	HmongNjua	-0.001942	0.000151	-12.889	18002	18689	353505
SouthernThai_TK	Bru	Yuan	-0.002422	0.000138	-17.496	17929	18785	353505
SouthernThai_TK	Bru	Palaung	-0.001959	0.000144	-13.572	17929	18622	353505
SouthernThai_TK	Bru	Lawa_Western	-0.002521	0.000142	-17.759	17864	18755	353505
SouthernThai_TK	Bru	Khamu4	-0.00299	0.000142	-21.075	17814	18871	353505
SouthernThai_TK	Bru	IuMien	-0.001976	0.000143	-13.831	18002	18701	353505
SouthernThai_TK	Bru	Blang	-0.002689	0.000141	-19.112	17848	18798	353505
SouthernThai_TK	Bru	KarenSkaw	-0.002402	0.000144	-16.694	17867	18716	353505
SouthernThai_TK	Bru	Lahu	-0.002354	0.000143	-16.46	17921	18753	353505
SouthernThai_TK	Bru	Lisu	-0.001878	0.000139	-13.534	17951	18615	353505
SouthernThai_TK	Bru	Lawa_Eastern	-0.002527	0.000142	-17.852	17841	18734	353505
SouthernThai_TK	Bru	KarenPadaung	-0.002331	0.00014	-16.671	17896	18721	353505
SouthernThai_TK	Bru	KarenPwo	-0.002446	0.000144	-17.013	17868	18733	353505
SouthernThai_TK	Bru	Cambodian	-0.002617	0.000139	-18.884	17843	18769	353505
SouthernThai_TK	Bru	Japanese	-0.001121	0.000137	-8.193	18083	18479	353505
SouthernThai_TK	Bru	Han	-0.001423	0.000134	-10.65	18064	18567	353505
SouthernThai_TK	Bru	Tujia	-0.001386	0.000145	-9.581	18082	18572	353505
SouthernThai_TK	Bru	Yi	-0.001326	0.000139	-9.529	18040	18509	353505
SouthernThai_TK	Bru	Miao	-0.001589	0.000144	-11.048	18053	18615	353505
SouthernThai_TK	Bru	Oroqen	-0.000924	0.000143	-6.436	18074	18401	353505
SouthernThai_TK	Bru	Daur	-0.000937	0.000141	-6.629	18045	18377	353505
SouthernThai_TK	Bru	Mongola	-0.000944	0.000136	-6.92	18040	18373	353505
SouthernThai_TK	Bru	Hezhen	-0.001016	0.00014	-7.236	18048	18408	353505
SouthernThai_TK	Bru	Xibo	-0.000919	0.000137	-6.69	18036	18361	353505
SouthernThai_TK	Bru	Uygur	-6.5e-05	0.00012	-0.541	17861	17884	353505
SouthernThai_TK	Bru	Dai	-0.002242	0.000143	-15.638	17976	18768	353505
SouthernThai_TK	Bru	Lahu_C	-0.002129	0.000146	-14.545	17946	18699	353505
SouthernThai_TK	Bru	She	-0.001579	0.000148	-10.692	18067	18625	353505
SouthernThai_TK	Bru	Naxi	-0.001384	0.00014	-9.864	18017	18507	353505
SouthernThai_TK	Bru	Tu	-0.000909	0.000135	-6.711	18046	18367	353505
SouthernThai_TK	Bru	Mala	0.000305	0.000125	2.448	17748	17640	353505
SouthernThai_TK	Bru	Brahmin_Tiwari	0.000633	0.000118	5.384	17730	17506	353505
SouthernThai_TK	Bru	Kharia	-0.000823	0.000129	-6.394	17742	18033	353505
SouthernThai_TK	Bru	Lodhi	0.000424	0.000123	3.448	17756	17606	353505
SouthernThai_TK	Bru	Vishwabrahmin	0.000382	0.000122	3.137	17760	17625	353505
SouthernThai_TK	Bru	Borneo	-0.002699	0.000145	-18.635	17876	18830	353505
SouthernThai_TK	Bru	Semende	-0.002068	0.00015	-13.812	17989	18720	353505
SouthernThai_TK	Bru	Mamanwa	-0.001565	0.000142	-11.055	17870	18424	353505
SouthernThai_TK	Bru	Atayal	-0.001759	0.000152	-11.543	18057	18678	353505
SouthernThai_TK	Bru	Amis	-0.001826	0.000151	-12.098	18055	18701	353505
SouthernThai_TK	Bru	Kinh	-0.002132	0.000143	-14.961	17966	18719	353505
SouthernThai_TK	Bru	Gujarati	0.000578	0.000115	5.03	17712	17508	353505
SouthernThai_TK	Bru	Thai	-0.00216	0.000135	-15.998	17861	18625	353505
SouthernThai_TK	Bru	Mlabri	-0.003543	0.000178	-19.88	17692	18945	353505
SouthernThai_TK	Bru	HtinMal	-0.003209	0.000156	-20.611	17785	18919	353505
SouthernThai_TK	Bru	N-ManBac	-0.002683	0.000252	-10.658	4843	5104	97036
SouthernThai_TK	Bru	BA-NuiNap	-0.002197	0.000181	-12.137	11651	12176	238938
SouthernThai_TK	Bru	N-Oakaie	-0.001234	0.00032	-3.857	3092	3167	60677
SouthernThai_TK	Bru	IA-VatKomnou	-0.002476	0.000532	-4.653	846	888	16866
SouthernThai_TK	Bru	N-LoyangUjungCave	-0.002432	0.000314	-7.755	2284	2401	48372
SouthernThai_TK	Bru	N-TamPaLing	-0.003517	0.000217	-16.232	12867	13806	266933
SouthernThai_TK	Bru	Ho-PhaFaen	-0.000945	0.000216	-4.384	7470	7622	160968
SouthernThai_TK	Bru	N-TamHang	-0.002989	0.000243	-12.294	5954	6330	125970
SouthernThai_TK	Bru	Hi-SupuHujung	-0.001824	0.000326	-5.594	2489	2584	51955
SouthernThai_TK	Bru	Hi-Kinabatagan	-0.001835	0.000224	-8.201	7360	7640	152658
SouthernThai_TK	Bru	Ho-GuaChaCave	-0.001023	0.000337	-3.034	1801	1842	40373
SouthernThai_TK	Bru	N-GuaChaCave	-0.003078	0.000213	-14.462	13866	14760	290293
SouthernThai_TK	Bru	IA-LongLongRak	-0.002208	0.000177	-12.481	10617	11113	224809
SouthernThai_TK	Bru	Hi-HonHaiCoTien	-0.00179	0.000272	-6.59	4077	4226	83206
SouthernThai_TK	Bru	N-MaiDaDieu	-0.002497	0.000246	-10.161	4009	4231	88853
SouthernThai_TK	Bru	N-NamTun	-0.001769	0.000327	-5.416	2581	2679	55195
SouthernThai_TK	Bru	N-HonHaiCoTien	-0.002606	0.000364	-7.168	1756	1855	38258
SouthernThai_TK	Bru	French	0.000811	0.000126	6.451	17635	17348	353505
SouthernThai_TK	Bru	Onge	-0.000957	0.000153	-6.269	17659	17997	353505
SouthernThai_TK	Bru	Khamu1	-0.002839	0.00014	-20.339	17837	18841	353505
SouthernThai_TK	Bru	Khamu2	-0.002918	0.000142	-20.588	17812	18844	353505
SouthernThai_TK	Bru	Khamu3	-0.002946	0.000141	-20.914	17822	18863	353505
SouthernThai_TK	Bru	Lua1	-0.003454	0.000152	-22.654	17733	18954	353505
SouthernThai_TK	Bru	Lua2	-0.003251	0.000162	-20.084	17742	18891	353505
SouthernThai_TK	SouthernThai_AN	Laotian	4.2e-05	0.000108	0.388	18561	18546	353505
SouthernThai_TK	SouthernThai_AN	BlackTai	0.000141	0.000115	1.224	18608	18558	353505
SouthernThai_TK	SouthernThai_AN	LaoIsan	-3.1e-05	0.000108	-0.287	18519	18530	353505
SouthernThai_TK	SouthernThai_AN	Phutai	-6e-06	0.000111	-0.05	18566	18568	353505
SouthernThai_TK	SouthernThai_AN	Nyaw	-8.5e-05	0.000116	-0.735	18519	18549	353505
SouthernThai_TK	SouthernThai_AN	Kalueang	-4.8e-05	0.000117	-0.414	18514	18532	353505
SouthernThai_TK	SouthernThai_AN	Saek	6.4e-05	0.000114	0.557	18560	18537	353505
SouthernThai_TK	SouthernThai_AN	Mon	0.0001	9.9e-05	1.013	18432	18396	353505
SouthernThai_TK	SouthernThai_AN	Soa	-0.000183	0.00011	-1.655	18477	18542	353505
SouthernThai_TK	SouthernThai_AN	Bru	-0.000135	0.000117	-1.158	18495	18543	353505
SouthernThai_TK	SouthernThai_AN	HmongDaw	0.000171	0.000117	1.465	18583	18522	353505
SouthernThai_TK	SouthernThai_AN	Khuen	5.7e-05	0.000115	0.498	18579	18558	353505
SouthernThai_TK	SouthernThai_AN	Lue	0.000152	0.000114	1.335	18581	18527	353505
SouthernThai_TK	SouthernThai_AN	CentralThai	7.2e-05	0.000105	0.685	18459	18433	353505
SouthernThai_TK	SouthernThai_AN	Khonmueang	0.000147	0.00011	1.338	18563	18511	353505
SouthernThai_TK	SouthernThai_AN	Shan	8e-05	0.000111	0.718	18528	18500	353505
SouthernThai_TK	SouthernThai_AN	Phuan	3.3e-05	0.000114	0.285	18561	18550	353505
SouthernThai_TK	SouthernThai_AN	HtinPray	-0.000165	0.000119	-1.386	18491	18549	353505
SouthernThai_TK	SouthernThai_AN	HmongNjua	0.000186	0.000122	1.52	18587	18521	353505
SouthernThai_TK	SouthernThai_AN	Yuan	0.000114	0.000115	0.994	18577	18536	353505
SouthernThai_TK	SouthernThai_AN	Palaung	0.000193	0.000113	1.712	18521	18452	353505
SouthernThai_TK	SouthernThai_AN	Lawa_Western	5e-06	0.000118	0.045	18512	18510	353505
SouthernThai_TK	SouthernThai_AN	Khamu4	-9.9e-05	0.000114	-0.864	18515	18550	353505
SouthernThai_TK	SouthernThai_AN	IuMien	0.000156	0.000112	1.391	18587	18532	353505
SouthernThai_TK	SouthernThai_AN	Blang	2.4e-05	0.000115	0.208	18524	18516	353505
SouthernThai_TK	SouthernThai_AN	KarenSkaw	-1e-05	0.000115	-0.084	18487	18490	353505
SouthernThai_TK	SouthernThai_AN	Lahu	1.5e-05	0.000113	0.131	18544	18539	353505
SouthernThai_TK	SouthernThai_AN	Lisu	0.000177	0.00011	1.601	18527	18465	353505
SouthernThai_TK	SouthernThai_AN	Lawa_Eastern	5.6e-05	0.000112	0.501	18495	18475	353505
SouthernThai_TK	SouthernThai_AN	KarenPadaung	4.2e-05	0.000111	0.38	18514	18499	353505
SouthernThai_TK	SouthernThai_AN	KarenPwo	0.000128	0.000117	1.092	18520	18475	353505
SouthernThai_TK	SouthernThai_AN	Cambodian	-4.1e-05	0.000106	-0.386	18494	18509	353505
SouthernThai_TK	SouthernThai_AN	Japanese	0.000419	0.000109	3.832	18579	18431	353505
SouthernThai_TK	SouthernThai_AN	Han	0.000335	0.000109	3.087	18594	18475	353505
SouthernThai_TK	SouthernThai_AN	Tujia	0.000437	0.000116	3.779	18622	18468	353505
SouthernThai_TK	SouthernThai_AN	Yi	0.000378	0.00011	3.447	18562	18428	353505
SouthernThai_TK	SouthernThai_AN	Miao	0.000299	0.000112	2.674	18603	18498	353505
SouthernThai_TK	SouthernThai_AN	Oroqen	0.000422	0.00011	3.82	18541	18392	353505
SouthernThai_TK	SouthernThai_AN	Daur	0.000464	0.000108	4.299	18521	18357	353505
SouthernThai_TK	SouthernThai_AN	Mongola	0.000398	0.000108	3.68	18505	18364	353505
SouthernThai_TK	SouthernThai_AN	Hezhen	0.000378	0.000112	3.375	18521	18387	353505
SouthernThai_TK	SouthernThai_AN	Xibo	0.00045	0.000107	4.207	18506	18347	353505
SouthernThai_TK	SouthernThai_AN	Uygur	0.000303	9.3e-05	3.265	18183	18076	353505
SouthernThai_TK	SouthernThai_AN	Dai	0.00013	0.000115	1.132	18599	18554	353505
SouthernThai_TK	SouthernThai_AN	Lahu_C	7.9e-05	0.000113	0.702	18541	18513	353505
SouthernThai_TK	SouthernThai_AN	She	0.000282	0.000117	2.415	18608	18509	353505
SouthernThai_TK	SouthernThai_AN	Naxi	0.000397	0.000111	3.564	18553	18413	353505
SouthernThai_TK	SouthernThai_AN	Tu	0.000462	0.000107	4.306	18517	18353	353505
SouthernThai_TK	SouthernThai_AN	Mala	-4.5e-05	9.6e-05	-0.469	17960	17976	353505
SouthernThai_TK	SouthernThai_AN	Brahmin_Tiwari	7.9e-05	9.4e-05	0.845	17909	17881	353505
SouthernThai_TK	SouthernThai_AN	Kharia	-0.000106	9.8e-05	-1.081	18110	18148	353505
SouthernThai_TK	SouthernThai_AN	Lodhi	3.5e-05	9.4e-05	0.374	17959	17946	353505
SouthernThai_TK	SouthernThai_AN	Vishwabrahmin	-9e-06	9.5e-05	-0.091	17963	17966	353505
SouthernThai_TK	SouthernThai_AN	Borneo	-0.000335	0.000111	-3.021	18495	18614	353505
SouthernThai_TK	SouthernThai_AN	Semende	-0.000193	0.000119	-1.623	18538	18606	353505
SouthernThai_TK	SouthernThai_AN	Mamanwa	-0.000204	0.000111	-1.841	18339	18411	353505
SouthernThai_TK	SouthernThai_AN	Atayal	-6.8e-05	0.000123	-0.558	18578	18602	353505
SouthernThai_TK	SouthernThai_AN	Amis	-0.000102	0.000122	-0.837	18581	18617	353505
SouthernThai_TK	SouthernThai_AN	Kinh	0.000138	0.000114	1.214	18569	18520	353505
SouthernThai_TK	SouthernThai_AN	Gujarati	3.7e-05	9.3e-05	0.396	17894	17881	353505
SouthernThai_TK	SouthernThai_AN	Thai	3e-05	0.000106	0.284	18454	18443	353505
SouthernThai_TK	SouthernThai_AN	Mlabri	-0.000259	0.000142	-1.823	18456	18548	353505
SouthernThai_TK	SouthernThai_AN	HtinMal	-0.000112	0.000118	-0.95	18517	18557	353505
SouthernThai_TK	SouthernThai_AN	N-ManBac	0.000178	0.000182	0.982	5041	5023	97036
SouthernThai_TK	SouthernThai_AN	BA-NuiNap	4.9e-05	0.000142	0.344	12059	12047	238938
SouthernThai_TK	SouthernThai_AN	N-Oakaie	-0.000177	0.000253	-0.701	3164	3175	60677
SouthernThai_TK	SouthernThai_AN	IA-VatKomnou	0.000427	0.000439	0.973	879	872	16866
SouthernThai_TK	SouthernThai_AN	N-LoyangUjungCave	-0.000169	0.00024	-0.703	2361	2369	48372
SouthernThai_TK	SouthernThai_AN	N-TamPaLing	-0.000211	0.000165	-1.278	13437	13494	266933
SouthernThai_TK	SouthernThai_AN	Ho-PhaFaen	-0.000132	0.000175	-0.754	7639	7660	160968
SouthernThai_TK	SouthernThai_AN	N-TamHang	-0.00024	0.000183	-1.314	6190	6220	125970
SouthernThai_TK	SouthernThai_AN	Hi-SupuHujung	-0.000416	0.000276	-1.504	2561	2582	51955
SouthernThai_TK	SouthernThai_AN	Hi-Kinabatagan	-0.000567	0.000182	-3.115	7554	7640	152658
SouthernThai_TK	SouthernThai_AN	Ho-GuaChaCave	-0.000429	0.000251	-1.711	1836	1853	40373
SouthernThai_TK	SouthernThai_AN	N-GuaChaCave	-0.000375	0.000165	-2.273	14411	14520	290293
SouthernThai_TK	SouthernThai_AN	IA-LongLongRak	-3.7e-05	0.000138	-0.266	10996	11004	224809
SouthernThai_TK	SouthernThai_AN	Hi-HonHaiCoTien	0.000505	0.000218	2.317	4224	4182	83206
SouthernThai_TK	SouthernThai_AN	N-MaiDaDieu	-1.6e-05	0.000179	-0.088	4163	4165	88853
SouthernThai_TK	SouthernThai_AN	N-NamTun	0.000192	0.00024	0.801	2664	2653	55195
SouthernThai_TK	SouthernThai_AN	N-HonHaiCoTien	-2.3e-05	0.000274	-0.083	1828	1829	38258
SouthernThai_TK	SouthernThai_AN	French	9e-05	9.8e-05	0.915	17789	17757	353505
SouthernThai_TK	SouthernThai_AN	Onge	-5.2e-05	0.000118	-0.438	18056	18074	353505
SouthernThai_TK	SouthernThai_AN	Khamu1	-4.2e-05	0.00011	-0.381	18525	18540	353505
SouthernThai_TK	SouthernThai_AN	Khamu2	-5.6e-05	0.000116	-0.482	18507	18527	353505
SouthernThai_TK	SouthernThai_AN	Khamu3	-6e-05	0.00011	-0.542	18523	18544	353505
SouthernThai_TK	SouthernThai_AN	Lua1	-0.000236	0.000122	-1.937	18483	18567	353505
SouthernThai_TK	SouthernThai_AN	Lua2	-0.000202	0.000127	-1.589	18466	18538	353505
SouthernThai_TK	HmongDaw	Laotian	-0.003325	0.000139	-23.892	17753	18929	353505
SouthernThai_TK	HmongDaw	BlackTai	-0.003361	0.000153	-21.948	17781	18969	353505
SouthernThai_TK	HmongDaw	LaoIsan	-0.002644	0.000144	-18.315	17826	18761	353505
SouthernThai_TK	HmongDaw	Phutai	-0.002944	0.000149	-19.747	17822	18863	353505
SouthernThai_TK	HmongDaw	Nyaw	-0.002943	0.00015	-19.6	17788	18829	353505
SouthernThai_TK	HmongDaw	Kalueang	-0.002699	0.000148	-18.219	17812	18766	353505
SouthernThai_TK	HmongDaw	Saek	-0.002992	0.000151	-19.77	17801	18859	353505
SouthernThai_TK	HmongDaw	Mon	-0.00242	0.00013	-18.624	17752	18607	353505
SouthernThai_TK	HmongDaw	Soa	-0.002364	0.000144	-16.387	17851	18686	353505
SouthernThai_TK	HmongDaw	Bru	-0.002335	0.000151	-15.484	17863	18689	353505
SouthernThai_TK	HmongDaw	SouthernThai_AN	-0.00205	0.000133	-15.383	17798	18522	353505
SouthernThai_TK	HmongDaw	Khuen	-0.003553	0.000151	-23.602	17733	18989	353505
SouthernThai_TK	HmongDaw	Lue	-0.00357	0.000149	-23.889	17717	18979	353505
SouthernThai_TK	HmongDaw	CentralThai	-0.002559	0.000134	-19.092	17760	18665	353505
SouthernThai_TK	HmongDaw	Khonmueang	-0.003301	0.000141	-23.365	17744	18911	353505
SouthernThai_TK	HmongDaw	Shan	-0.003189	0.000143	-22.321	17736	18863	353505
SouthernThai_TK	HmongDaw	Phuan	-0.003382	0.000155	-21.809	17745	18941	353505
SouthernThai_TK	HmongDaw	HtinPray	-0.002351	0.000157	-14.942	17862	18693	353505
SouthernThai_TK	HmongDaw	HmongNjua	-0.009221	0.000177	-52.171	16877	20137	353505
SouthernThai_TK	HmongDaw	Yuan	-0.003163	0.000146	-21.704	17780	18898	353505
SouthernThai_TK	HmongDaw	Palaung	-0.003219	0.000155	-20.816	17705	18843	353505
SouthernThai_TK	HmongDaw	Lawa_Western	-0.002917	0.000157	-18.551	17769	18800	353505
SouthernThai_TK	HmongDaw	Khamu4	-0.00267	0.00015	-17.768	17826	18770	353505
SouthernThai_TK	HmongDaw	IuMien	-0.005246	0.000154	-34.038	17477	19331	353505
SouthernThai_TK	HmongDaw	Blang	-0.002713	0.000149	-18.247	17812	18772	353505
SouthernThai_TK	HmongDaw	KarenSkaw	-0.003077	0.000152	-20.212	17725	18813	353505
SouthernThai_TK	HmongDaw	Lahu	-0.003418	0.000153	-22.349	17727	18935	353505
SouthernThai_TK	HmongDaw	Lisu	-0.003599	0.000146	-24.617	17658	18930	353505
SouthernThai_TK	HmongDaw	Lawa_Eastern	-0.002929	0.000149	-19.602	17744	18780	353505
SouthernThai_TK	HmongDaw	KarenPadaung	-0.002955	0.00015	-19.765	17762	18807	353505
SouthernThai_TK	HmongDaw	KarenPwo	-0.002774	0.000155	-17.932	17783	18763	353505
SouthernThai_TK	HmongDaw	Cambodian	-0.00244	0.000143	-17.067	17836	18698	353505
SouthernThai_TK	HmongDaw	Japanese	-0.003721	0.000145	-25.602	17656	18971	353505
SouthernThai_TK	HmongDaw	Han	-0.003918	0.000141	-27.69	17653	19038	353505
SouthernThai_TK	HmongDaw	Tujia	-0.004185	0.000146	-28.762	17623	19103	353505
SouthernThai_TK	HmongDaw	Yi	-0.003954	0.000151	-26.166	17608	19005	353505
SouthernThai_TK	HmongDaw	Miao	-0.00476	0.000151	-31.609	17542	19225	353505
SouthernThai_TK	HmongDaw	Oroqen	-0.003536	0.000147	-24.042	17646	18896	353505
SouthernThai_TK	HmongDaw	Daur	-0.003524	0.000148	-23.815	17623	18869	353505
SouthernThai_TK	HmongDaw	Mongola	-0.003488	0.000144	-24.156	17620	18853	353505
SouthernThai_TK	HmongDaw	Hezhen	-0.003616	0.000148	-24.457	17625	18904	353505
SouthernThai_TK	HmongDaw	Xibo	-0.003497	0.000146	-23.938	17612	18848	353505
SouthernThai_TK	HmongDaw	Uygur	-0.00147	0.000136	-10.811	17615	18135	353505
SouthernThai_TK	HmongDaw	Dai	-0.003558	0.000151	-23.616	17743	19001	353505
SouthernThai_TK	HmongDaw	Lahu_C	-0.003399	0.000156	-21.834	17723	18924	353505
SouthernThai_TK	HmongDaw	She	-0.004332	0.000154	-28.181	17614	19146	353505
SouthernThai_TK	HmongDaw	Naxi	-0.003733	0.000147	-25.372	17632	18952	353505
SouthernThai_TK	HmongDaw	Tu	-0.003409	0.000147	-23.218	17634	18839	353505
SouthernThai_TK	HmongDaw	Mala	0.000403	0.000132	3.053	17728	17585	353505
SouthernThai_TK	HmongDaw	Brahmin_Tiwari	0.00063	0.000129	4.884	17693	17470	353505
SouthernThai_TK	HmongDaw	Kharia	-0.000315	0.00013	-2.422	17782	17893	353505
SouthernThai_TK	HmongDaw	Lodhi	0.000521	0.000133	3.917	17732	17548	353505
SouthernThai_TK	HmongDaw	Vishwabrahmin	0.00049	0.00013	3.766	17738	17565	353505
SouthernThai_TK	HmongDaw	Borneo	-0.002496	0.000156	-16.043	17869	18752	353505
SouthernThai_TK	HmongDaw	Semende	-0.002767	0.000158	-17.542	17847	18825	353505
SouthernThai_TK	HmongDaw	Mamanwa	-0.002463	0.000142	-17.3	17704	18575	353505
SouthernThai_TK	HmongDaw	Atayal	-0.003554	0.00017	-20.941	17754	19010	353505
SouthernThai_TK	HmongDaw	Amis	-0.003443	0.000161	-21.396	17776	18993	353505
SouthernThai_TK	HmongDaw	Kinh	-0.00345	0.000154	-22.471	17731	18950	353505
SouthernThai_TK	HmongDaw	Gujarati	0.000601	0.00013	4.632	17680	17467	353505
SouthernThai_TK	HmongDaw	Thai	-0.002665	0.000147	-18.154	17747	18689	353505
SouthernThai_TK	HmongDaw	Mlabri	-0.002372	0.000187	-12.7	17841	18679	353505
SouthernThai_TK	HmongDaw	HtinMal	-0.002531	0.000155	-16.279	17850	18745	353505
SouthernThai_TK	HmongDaw	N-ManBac	-0.002137	0.000256	-8.352	4867	5075	97036
SouthernThai_TK	HmongDaw	BA-NuiNap	-0.002987	0.000202	-14.782	11560	12273	238938
SouthernThai_TK	HmongDaw	N-Oakaie	-0.003013	0.000343	-8.796	3043	3226	60677
SouthernThai_TK	HmongDaw	IA-VatKomnou	-0.001279	0.000549	-2.332	851	872	16866
SouthernThai_TK	HmongDaw	N-LoyangUjungCave	-0.001807	0.00034	-5.321	2293	2380	48372
SouthernThai_TK	HmongDaw	N-TamPaLing	-0.002124	0.000229	-9.276	13003	13570	266933
SouthernThai_TK	HmongDaw	Ho-PhaFaen	-0.000451	0.000239	-1.889	7489	7562	160968
SouthernThai_TK	HmongDaw	N-TamHang	-0.00205	0.000252	-8.129	5996	6254	125970
SouthernThai_TK	HmongDaw	Hi-SupuHujung	-0.002521	0.000356	-7.091	2473	2604	51955
SouthernThai_TK	HmongDaw	Hi-Kinabatagan	-0.003058	0.000261	-11.698	7261	7728	152658
SouthernThai_TK	HmongDaw	Ho-GuaChaCave	-0.001118	0.000365	-3.06	1794	1839	40373
SouthernThai_TK	HmongDaw	N-GuaChaCave	-0.002117	0.000229	-9.263	13946	14561	290293
SouthernThai_TK	HmongDaw	IA-LongLongRak	-0.002561	0.000191	-13.43	10572	11147	224809
SouthernThai_TK	HmongDaw	Hi-HonHaiCoTien	-0.003021	0.000293	-10.315	4028	4279	83206
SouthernThai_TK	HmongDaw	N-MaiDaDieu	-0.001932	0.00025	-7.721	4023	4194	88853
SouthernThai_TK	HmongDaw	N-NamTun	-0.001704	0.00033	-5.157	2581	2675	55195
SouthernThai_TK	HmongDaw	N-HonHaiCoTien	-0.001789	0.000383	-4.669	1766	1835	38258
SouthernThai_TK	HmongDaw	French	0.000764	0.000139	5.513	17592	17322	353505
SouthernThai_TK	HmongDaw	Onge	-0.000461	0.000172	-2.684	17705	17868	353505
SouthernThai_TK	HmongDaw	Khamu1	-0.002657	0.000152	-17.475	17831	18770	353505
SouthernThai_TK	HmongDaw	Khamu2	-0.002753	0.000149	-18.441	17798	18772	353505
SouthernThai_TK	HmongDaw	Khamu3	-0.002812	0.000146	-19.232	17806	18800	353505
SouthernThai_TK	HmongDaw	Lua1	-0.002378	0.000164	-14.537	17860	18701	353505
SouthernThai_TK	HmongDaw	Lua2	-0.00244	0.000169	-14.419	17826	18689	353505
SouthernThai_TK	Khuen	Laotian	-0.003482	0.000128	-27.124	17707	18937	353505
SouthernThai_TK	Khuen	BlackTai	-0.003796	0.000139	-27.35	17689	19031	353505
SouthernThai_TK	Khuen	LaoIsan	-0.003141	0.000125	-25.134	17726	18837	353505
SouthernThai_TK	Khuen	Phutai	-0.003382	0.000138	-24.591	17733	18928	353505
SouthernThai_TK	Khuen	Nyaw	-0.003344	0.000139	-24.017	17704	18885	353505
SouthernThai_TK	Khuen	Kalueang	-0.003204	0.000133	-24.069	17714	18847	353505
SouthernThai_TK	Khuen	Saek	-0.003371	0.000135	-25.029	17721	18913	353505
SouthernThai_TK	Khuen	Mon	-0.002538	0.000116	-21.831	17711	18608	353505
SouthernThai_TK	Khuen	Soa	-0.002885	0.000128	-22.535	17745	18765	353505
SouthernThai_TK	Khuen	Bru	-0.002859	0.000133	-21.474	17761	18772	353505
SouthernThai_TK	Khuen	SouthernThai_AN	-0.002334	0.000123	-18.993	17733	18558	353505
SouthernThai_TK	Khuen	HmongDaw	-0.003724	0.000137	-27.118	17673	18989	353505
SouthernThai_TK	Khuen	Lue	-0.003846	0.000138	-27.901	17654	19014	353505
SouthernThai_TK	Khuen	CentralThai	-0.002748	0.000123	-22.386	17709	18680	353505
SouthernThai_TK	Khuen	Khonmueang	-0.003655	0.000128	-28.485	17666	18958	353505
SouthernThai_TK	Khuen	Shan	-0.003396	0.000136	-25.009	17679	18879	353505
SouthernThai_TK	Khuen	Phuan	-0.003787	0.000135	-28.068	17659	18997	353505
SouthernThai_TK	Khuen	HtinPray	-0.002866	0.000141	-20.28	17762	18775	353505
SouthernThai_TK	Khuen	HmongNjua	-0.003773	0.000143	-26.477	17664	18998	353505
SouthernThai_TK	Khuen	Yuan	-0.003589	0.000136	-26.475	17691	18960	353505
SouthernThai_TK	Khuen	Palaung	-0.003034	0.00014	-21.662	17710	18782	353505
SouthernThai_TK	Khuen	Lawa_Western	-0.002994	0.000136	-22.036	17733	18791	353505
SouthernThai_TK	Khuen	Khamu4	-0.00304	0.000138	-22.01	17746	18821	353505
SouthernThai_TK	Khuen	IuMien	-0.003775	0.000136	-27.736	17669	19004	353505
SouthernThai_TK	Khuen	Blang	-0.002896	0.000133	-21.742	17759	18783	353505
SouthernThai_TK	Khuen	KarenSkaw	-0.003035	0.000137	-22.214	17711	18784	353505
SouthernThai_TK	Khuen	Lahu	-0.003484	0.000135	-25.889	17691	18923	353505
SouthernThai_TK	Khuen	Lisu	-0.003319	0.000137	-24.308	17677	18850	353505
SouthernThai_TK	Khuen	Lawa_Eastern	-0.003022	0.00013	-23.295	17706	18774	353505
SouthernThai_TK	Khuen	KarenPadaung	-0.003015	0.000134	-22.46	17729	18794	353505
SouthernThai_TK	Khuen	KarenPwo	-0.002941	0.000139	-21.233	17735	18775	353505
SouthernThai_TK	Khuen	Cambodian	-0.002761	0.00013	-21.282	17761	18737	353505
SouthernThai_TK	Khuen	Japanese	-0.003326	0.000131	-25.354	17691	18867	353505
SouthernThai_TK	Khuen	Han	-0.003556	0.000131	-27.208	17684	18941	353505
SouthernThai_TK	Khuen	Tujia	-0.003593	0.000138	-25.965	17690	18960	353505
SouthernThai_TK	Khuen	Yi	-0.003276	0.000137	-23.92	17687	18845	353505
SouthernThai_TK	Khuen	Miao	-0.003651	0.000137	-26.573	17682	18972	353505
SouthernThai_TK	Khuen	Oroqen	-0.003035	0.000136	-22.329	17695	18768	353505
SouthernThai_TK	Khuen	Daur	-0.002988	0.000136	-22.036	17678	18734	353505
SouthernThai_TK	Khuen	Mongola	-0.00294	0.000126	-23.261	17677	18717	353505
SouthernThai_TK	Khuen	Hezhen	-0.003036	0.000134	-22.658	17685	18759	353505
SouthernThai_TK	Khuen	Xibo	-0.002875	0.000132	-21.85	17680	18696	353505
SouthernThai_TK	Khuen	Uygur	-0.001089	0.000117	-9.319	17652	18036	353505
SouthernThai_TK	Khuen	Dai	-0.003887	0.000136	-28.515	17669	19043	353505
SouthernThai_TK	Khuen	Lahu_C	-0.003396	0.000139	-24.484	17694	18894	353505
SouthernThai_TK	Khuen	She	-0.003704	0.00014	-26.396	17683	18993	353505
SouthernThai_TK	Khuen	Naxi	-0.003128	0.000139	-22.479	17698	18803	353505
SouthernThai_TK	Khuen	Tu	-0.002825	0.000132	-21.385	17699	18697	353505
SouthernThai_TK	Khuen	Mala	0.00035	0.000114	3.076	17699	17575	353505
SouthernThai_TK	Khuen	Brahmin_Tiwari	0.000624	0.000109	5.7	17674	17454	353505
SouthernThai_TK	Khuen	Kharia	-0.000572	0.000114	-5.026	17719	17921	353505
SouthernThai_TK	Khuen	Lodhi	0.000492	0.000112	4.39	17708	17534	353505
SouthernThai_TK	Khuen	Vishwabrahmin	0.00039	0.000109	3.58	17704	17566	353505
SouthernThai_TK	Khuen	Borneo	-0.002976	0.000134	-22.288	17774	18826	353505
SouthernThai_TK	Khuen	Semende	-0.00308	0.000141	-21.887	17776	18865	353505
SouthernThai_TK	Khuen	Mamanwa	-0.002536	0.000133	-19.067	17668	18565	353505
SouthernThai_TK	Khuen	Atayal	-0.003605	0.000153	-23.553	17721	18996	353505
SouthernThai_TK	Khuen	Amis	-0.003647	0.000142	-25.666	17722	19012	353505
SouthernThai_TK	Khuen	Kinh	-0.003601	0.000138	-26.183	17683	18956	353505
SouthernThai_TK	Khuen	Gujarati	0.000597	0.000108	5.525	17659	17448	353505
SouthernThai_TK	Khuen	Thai	-0.002803	0.00013	-21.613	17705	18696	353505
SouthernThai_TK	Khuen	Mlabri	-0.002918	0.000161	-18.098	17727	18758	353505
SouthernThai_TK	Khuen	HtinMal	-0.002949	0.000143	-20.661	17766	18808	353505
SouthernThai_TK	Khuen	N-ManBac	-0.002937	0.000225	-13.03	4822	5106	97036
SouthernThai_TK	Khuen	BA-NuiNap	-0.003413	0.000169	-20.206	11482	12297	238938
SouthernThai_TK	Khuen	N-Oakaie	-0.002952	0.000298	-9.898	3037	3216	60677
SouthernThai_TK	Khuen	IA-VatKomnou	-0.001627	0.000487	-3.342	848	876	16866
SouthernThai_TK	Khuen	N-LoyangUjungCave	-0.002098	0.000294	-7.129	2280	2381	48372
SouthernThai_TK	Khuen	N-TamPaLing	-0.002613	0.000204	-12.788	12932	13630	266933
SouthernThai_TK	Khuen	Ho-PhaFaen	-0.000309	0.000209	-1.475	7498	7548	160968
SouthernThai_TK	Khuen	N-TamHang	-0.002852	0.000222	-12.852	5936	6295	125970
SouthernThai_TK	Khuen	Hi-SupuHujung	-0.003245	0.00032	-10.148	2451	2620	51955
SouthernThai_TK	Khuen	Hi-Kinabatagan	-0.003311	0.00022	-15.057	7238	7744	152658
SouthernThai_TK	Khuen	Ho-GuaChaCave	-0.001061	0.000296	-3.588	1793	1836	40373
SouthernThai_TK	Khuen	N-GuaChaCave	-0.002363	0.0002	-11.831	13912	14598	290293
SouthernThai_TK	Khuen	IA-LongLongRak	-0.002555	0.000176	-14.503	10559	11134	224809
SouthernThai_TK	Khuen	Hi-HonHaiCoTien	-0.003253	0.000272	-11.972	4013	4284	83206
SouthernThai_TK	Khuen	N-MaiDaDieu	-0.002661	0.000234	-11.366	3989	4225	88853
SouthernThai_TK	Khuen	N-NamTun	-0.002003	0.000284	-7.055	2567	2677	55195
SouthernThai_TK	Khuen	N-HonHaiCoTien	-0.001933	0.000349	-5.531	1764	1838	38258
SouthernThai_TK	Khuen	French	0.000765	0.000121	6.317	17574	17303	353505
SouthernThai_TK	Khuen	Onge	-0.0007	0.000136	-5.148	17646	17893	353505
SouthernThai_TK	Khuen	Khamu1	-0.003128	0.000131	-23.825	17736	18842	353505
SouthernThai_TK	Khuen	Khamu2	-0.003097	0.000129	-24.029	17723	18818	353505
SouthernThai_TK	Khuen	Khamu3	-0.003201	0.000129	-24.813	17724	18856	353505
SouthernThai_TK	Khuen	Lua1	-0.002853	0.000144	-19.757	17767	18776	353505
SouthernThai_TK	Khuen	Lua2	-0.002747	0.000156	-17.644	17761	18732	353505
SouthernThai_TK	Lue	Laotian	-0.003497	0.000123	-28.386	17679	18915	353505
SouthernThai_TK	Lue	BlackTai	-0.003672	0.000133	-27.583	17686	18984	353505
SouthernThai_TK	Lue	LaoIsan	-0.003166	0.000122	-26.041	17698	18818	353505
SouthernThai_TK	Lue	Phutai	-0.003484	0.000131	-26.563	17695	18926	353505
SouthernThai_TK	Lue	Nyaw	-0.003386	0.000134	-25.263	17676	18873	353505
SouthernThai_TK	Lue	Kalueang	-0.003292	0.000132	-24.902	17677	18841	353505
SouthernThai_TK	Lue	Saek	-0.003376	0.00013	-25.972	17696	18890	353505
SouthernThai_TK	Lue	Mon	-0.002492	0.000114	-21.928	17693	18574	353505
SouthernThai_TK	Lue	Soa	-0.002928	0.000129	-22.674	17715	18750	353505
SouthernThai_TK	Lue	Bru	-0.002928	0.000133	-21.937	17724	18759	353505
SouthernThai_TK	Lue	SouthernThai_AN	-0.002304	0.000117	-19.682	17713	18527	353505
SouthernThai_TK	Lue	HmongDaw	-0.003805	0.000132	-28.771	17634	18979	353505
SouthernThai_TK	Lue	Khuen	-0.00391	0.000137	-28.575	17631	19014	353505
SouthernThai_TK	Lue	CentralThai	-0.002752	0.000119	-23.054	17686	18659	353505
SouthernThai_TK	Lue	Khonmueang	-0.003589	0.000124	-29.02	17653	18922	353505
SouthernThai_TK	Lue	Shan	-0.003305	0.000131	-25.227	17670	18838	353505
SouthernThai_TK	Lue	Phuan	-0.00372	0.000134	-27.68	17644	18959	353505
SouthernThai_TK	Lue	HtinPray	-0.002938	0.000134	-21.996	17726	18764	353505
SouthernThai_TK	Lue	HmongNjua	-0.003724	0.00014	-26.677	17650	18966	353505
SouthernThai_TK	Lue	Yuan	-0.003504	0.000132	-26.509	17682	18921	353505
SouthernThai_TK	Lue	Palaung	-0.002914	0.000131	-22.178	17703	18733	353505
SouthernThai_TK	Lue	Lawa_Western	-0.002875	0.000134	-21.443	17728	18744	353505
SouthernThai_TK	Lue	Khamu4	-0.003147	0.000135	-23.303	17705	18818	353505
SouthernThai_TK	Lue	IuMien	-0.003704	0.000135	-27.524	17658	18968	353505
SouthernThai_TK	Lue	Blang	-0.002988	0.000129	-23.234	17722	18778	353505
SouthernThai_TK	Lue	KarenSkaw	-0.002905	0.000135	-21.467	17705	18732	353505
SouthernThai_TK	Lue	Lahu	-0.003401	0.000132	-25.759	17682	18885	353505
SouthernThai_TK	Lue	Lisu	-0.003191	0.000129	-24.649	17671	18799	353505
SouthernThai_TK	Lue	Lawa_Eastern	-0.002896	0.000125	-23.083	17702	18725	353505
SouthernThai_TK	Lue	KarenPadaung	-0.002898	0.000131	-22.083	17724	18748	353505
SouthernThai_TK	Lue	KarenPwo	-0.002821	0.000134	-21.02	17730	18727	353505
SouthernThai_TK	Lue	Cambodian	-0.002807	0.000127	-22.137	17731	18723	353505
SouthernThai_TK	Lue	Japanese	-0.003155	0.000129	-24.401	17693	18808	353505
SouthernThai_TK	Lue	Han	-0.003508	0.000125	-28.003	17665	18905	353505
SouthernThai_TK	Lue	Tujia	-0.003435	0.000131	-26.178	17691	18905	353505
SouthernThai_TK	Lue	Yi	-0.003118	0.000132	-23.586	17686	18789	353505
SouthernThai_TK	Lue	Miao	-0.003659	0.000133	-27.549	17656	18950	353505
SouthernThai_TK	Lue	Oroqen	-0.00285	0.000134	-21.24	17699	18707	353505
SouthernThai_TK	Lue	Daur	-0.002831	0.000133	-21.221	17677	18678	353505
SouthernThai_TK	Lue	Mongola	-0.002789	0.000126	-22.131	17679	18664	353505
SouthernThai_TK	Lue	Hezhen	-0.002831	0.000133	-21.204	17695	18696	353505
SouthernThai_TK	Lue	Xibo	-0.002869	0.000129	-22.251	17658	18672	353505
SouthernThai_TK	Lue	Uygur	-0.001024	0.000113	-9.095	17638	18000	353505
SouthernThai_TK	Lue	Dai	-0.003959	0.000134	-29.602	17632	19032	353505
SouthernThai_TK	Lue	Lahu_C	-0.003281	0.000135	-24.239	17689	18849	353505
SouthernThai_TK	Lue	She	-0.003648	0.000135	-27.081	17668	18957	353505
SouthernThai_TK	Lue	Naxi	-0.003038	0.000133	-22.892	17689	18763	353505
SouthernThai_TK	Lue	Tu	-0.00276	0.000128	-21.549	17685	18661	353505
SouthernThai_TK	Lue	Mala	0.000374	0.000114	3.294	17680	17547	353505
SouthernThai_TK	Lue	Brahmin_Tiwari	0.000668	0.000108	6.206	17655	17419	353505
SouthernThai_TK	Lue	Kharia	-0.000527	0.000116	-4.55	17704	17890	353505
SouthernThai_TK	Lue	Lodhi	0.000504	0.000112	4.488	17685	17507	353505
SouthernThai_TK	Lue	Vishwabrahmin	0.00048	0.000113	4.249	17694	17524	353505
SouthernThai_TK	Lue	Borneo	-0.003061	0.000129	-23.681	17737	18819	353505
SouthernThai_TK	Lue	Semende	-0.003085	0.000134	-23.04	17753	18844	353505
SouthernThai_TK	Lue	Mamanwa	-0.002591	0.000125	-20.72	17635	18551	353505
SouthernThai_TK	Lue	Atayal	-0.003761	0.000146	-25.691	17675	19004	353505
SouthernThai_TK	Lue	Amis	-0.003736	0.000138	-27.058	17686	19006	353505
SouthernThai_TK	Lue	Kinh	-0.003597	0.000133	-27.057	17661	18933	353505
SouthernThai_TK	Lue	Gujarati	0.00063	0.00011	5.747	17639	17416	353505
SouthernThai_TK	Lue	Thai	-0.002875	0.000127	-22.56	17669	18685	353505
SouthernThai_TK	Lue	Mlabri	-0.002838	0.000169	-16.839	17717	18721	353505
SouthernThai_TK	Lue	HtinMal	-0.002969	0.000139	-21.302	17737	18787	353505
SouthernThai_TK	Lue	N-ManBac	-0.002791	0.000236	-11.828	4829	5100	97036
SouthernThai_TK	Lue	BA-NuiNap	-0.003366	0.000168	-19.98	11482	12287	238938
SouthernThai_TK	Lue	N-Oakaie	-0.002518	0.000303	-8.318	3046	3199	60677
SouthernThai_TK	Lue	IA-VatKomnou	-0.001781	0.000511	-3.489	846	876	16866
SouthernThai_TK	Lue	N-LoyangUjungCave	-0.002424	0.000283	-8.574	2265	2382	48372
SouthernThai_TK	Lue	N-TamPaLing	-0.002866	0.000201	-14.264	12880	13645	266933
SouthernThai_TK	Lue	Ho-PhaFaen	-9.7e-05	0.000211	-0.461	7494	7509	160968
SouthernThai_TK	Lue	N-TamHang	-0.002685	0.000221	-12.161	5942	6281	125970
SouthernThai_TK	Lue	Hi-SupuHujung	-0.003149	0.000306	-10.294	2450	2614	51955
SouthernThai_TK	Lue	Hi-Kinabatagan	-0.003106	0.000213	-14.597	7244	7718	152658
SouthernThai_TK	Lue	Ho-GuaChaCave	-0.001331	0.000316	-4.214	1783	1837	40373
SouthernThai_TK	Lue	N-GuaChaCave	-0.002384	0.000195	-12.225	13887	14579	290293
SouthernThai_TK	Lue	IA-LongLongRak	-0.00263	0.000171	-15.357	10539	11130	224809
SouthernThai_TK	Lue	Hi-HonHaiCoTien	-0.003312	0.000272	-12.171	4008	4284	83206
SouthernThai_TK	Lue	N-MaiDaDieu	-0.002594	0.000233	-11.123	3985	4215	88853
SouthernThai_TK	Lue	N-NamTun	-0.002307	0.000288	-8	2557	2684	55195
SouthernThai_TK	Lue	N-HonHaiCoTien	-0.002425	0.000347	-6.997	1757	1850	38258
SouthernThai_TK	Lue	French	0.000777	0.00012	6.479	17549	17275	353505
SouthernThai_TK	Lue	Onge	-0.000484	0.000138	-3.495	17658	17829	353505
SouthernThai_TK	Lue	Khamu1	-0.003143	0.00013	-24.161	17708	18819	353505
SouthernThai_TK	Lue	Khamu2	-0.003101	0.000131	-23.745	17699	18795	353505
SouthernThai_TK	Lue	Khamu3	-0.003255	0.000131	-24.896	17694	18845	353505
SouthernThai_TK	Lue	Lua1	-0.003004	0.000144	-20.865	17719	18781	353505
SouthernThai_TK	Lue	Lua2	-0.002968	0.000149	-19.971	17702	18752	353505
SouthernThai_TK	CentralThai	Laotian	-0.000936	0.000102	-9.143	18320	18651	353505
SouthernThai_TK	CentralThai	BlackTai	-0.000938	0.000108	-8.699	18351	18683	353505
SouthernThai_TK	CentralThai	LaoIsan	-0.000905	0.000102	-8.853	18295	18615	353505
SouthernThai_TK	CentralThai	Phutai	-0.00099	0.000106	-9.365	18323	18673	353505
SouthernThai_TK	CentralThai	Nyaw	-0.000981	0.000105	-9.338	18291	18638	353505
SouthernThai_TK	CentralThai	Kalueang	-0.000916	0.000107	-8.531	18288	18612	353505
SouthernThai_TK	CentralThai	Saek	-0.000897	0.000106	-8.454	18321	18638	353505
SouthernThai_TK	CentralThai	Mon	-0.000698	9.1e-05	-7.641	18218	18465	353505
SouthernThai_TK	CentralThai	Soa	-0.00092	0.000104	-8.868	18274	18599	353505
SouthernThai_TK	CentralThai	Bru	-0.000913	0.000108	-8.492	18282	18605	353505
SouthernThai_TK	CentralThai	SouthernThai_AN	-0.000586	9.6e-05	-6.098	18226	18433	353505
SouthernThai_TK	CentralThai	HmongDaw	-0.000997	0.00011	-9.091	18313	18665	353505
SouthernThai_TK	CentralThai	Khuen	-0.001015	0.000107	-9.509	18322	18680	353505
SouthernThai_TK	CentralThai	Lue	-0.000955	0.000108	-8.879	18321	18659	353505
SouthernThai_TK	CentralThai	Khonmueang	-0.000931	0.000101	-9.202	18308	18637	353505
SouthernThai_TK	CentralThai	Shan	-0.000945	0.000105	-8.982	18279	18613	353505
SouthernThai_TK	CentralThai	Phuan	-0.000996	0.000108	-9.19	18312	18664	353505
SouthernThai_TK	CentralThai	HtinPray	-0.000923	0.000112	-8.232	18281	18608	353505
SouthernThai_TK	CentralThai	HmongNjua	-0.00098	0.000117	-8.412	18316	18663	353505
SouthernThai_TK	CentralThai	Yuan	-0.000951	0.000109	-8.75	18320	18656	353505
SouthernThai_TK	CentralThai	Palaung	-0.000809	0.000106	-7.657	18274	18560	353505
SouthernThai_TK	CentralThai	Lawa_Western	-0.000912	0.00011	-8.318	18279	18601	353505
SouthernThai_TK	CentralThai	Khamu4	-0.00095	0.000107	-8.904	18291	18627	353505
SouthernThai_TK	CentralThai	IuMien	-0.001	0.000108	-9.268	18320	18674	353505
SouthernThai_TK	CentralThai	Blang	-0.00088	0.000106	-8.312	18294	18605	353505
SouthernThai_TK	CentralThai	KarenSkaw	-0.000874	0.000107	-8.191	18265	18574	353505
SouthernThai_TK	CentralThai	Lahu	-0.001015	0.000105	-9.635	18296	18654	353505
SouthernThai_TK	CentralThai	Lisu	-0.001	0.000106	-9.403	18257	18610	353505
SouthernThai_TK	CentralThai	Lawa_Eastern	-0.00094	0.000106	-8.913	18249	18581	353505
SouthernThai_TK	CentralThai	KarenPadaung	-0.000894	0.000107	-8.387	18280	18596	353505
SouthernThai_TK	CentralThai	KarenPwo	-0.000878	0.000109	-8.086	18275	18585	353505
SouthernThai_TK	CentralThai	Cambodian	-0.000773	0.000103	-7.525	18292	18565	353505
SouthernThai_TK	CentralThai	Japanese	-0.000815	0.000102	-8.007	18302	18590	353505
SouthernThai_TK	CentralThai	Han	-0.000913	0.000101	-9.047	18313	18636	353505
SouthernThai_TK	CentralThai	Tujia	-0.000859	0.000107	-7.998	18334	18638	353505
SouthernThai_TK	CentralThai	Yi	-0.000903	0.000105	-8.587	18276	18595	353505
SouthernThai_TK	CentralThai	Miao	-0.000925	0.000106	-8.74	18323	18650	353505
SouthernThai_TK	CentralThai	Oroqen	-0.000743	0.000105	-7.089	18274	18536	353505
SouthernThai_TK	CentralThai	Daur	-0.000734	0.000102	-7.227	18248	18508	353505
SouthernThai_TK	CentralThai	Mongola	-0.000697	9.9e-05	-7.033	18248	18494	353505
SouthernThai_TK	CentralThai	Hezhen	-0.00086	0.000102	-8.437	18242	18547	353505
SouthernThai_TK	CentralThai	Xibo	-0.000748	0.000102	-7.304	18233	18497	353505
SouthernThai_TK	CentralThai	Uygur	-0.000152	8.7e-05	-1.746	18022	18075	353505
SouthernThai_TK	CentralThai	Dai	-0.000955	0.000109	-8.767	18341	18679	353505
SouthernThai_TK	CentralThai	Lahu_C	-0.00097	0.000109	-8.877	18290	18633	353505
SouthernThai_TK	CentralThai	She	-0.000908	0.000109	-8.323	18338	18660	353505
SouthernThai_TK	CentralThai	Naxi	-0.000868	0.000104	-8.337	18270	18577	353505
SouthernThai_TK	CentralThai	Tu	-0.000702	9.9e-05	-7.091	18249	18497	353505
SouthernThai_TK	CentralThai	Mala	0.000137	8.6e-05	1.584	17894	17846	353505
SouthernThai_TK	CentralThai	Brahmin_Tiwari	0.000311	8.5e-05	3.682	17853	17743	353505
SouthernThai_TK	CentralThai	Kharia	-0.000163	9.1e-05	-1.801	18010	18067	353505
SouthernThai_TK	CentralThai	Lodhi	0.000209	8.5e-05	2.466	17890	17816	353505
SouthernThai_TK	CentralThai	Vishwabrahmin	0.000192	8.4e-05	2.267	17900	17832	353505
SouthernThai_TK	CentralThai	Borneo	-0.000833	0.000105	-7.938	18325	18620	353505
SouthernThai_TK	CentralThai	Semende	-0.00067	0.000112	-6.005	18369	18606	353505
SouthernThai_TK	CentralThai	Mamanwa	-0.000574	0.000102	-5.612	18189	18392	353505
SouthernThai_TK	CentralThai	Atayal	-0.000832	0.000116	-7.195	18366	18660	353505
SouthernThai_TK	CentralThai	Amis	-0.000773	0.000113	-6.862	18385	18658	353505
SouthernThai_TK	CentralThai	Kinh	-0.000924	0.000109	-8.507	18318	18645	353505
SouthernThai_TK	CentralThai	Gujarati	0.000253	8.3e-05	3.04	17833	17744	353505
SouthernThai_TK	CentralThai	Thai	-0.000814	0.0001	-8.127	18232	18520	353505
SouthernThai_TK	CentralThai	Mlabri	-0.00097	0.00013	-7.471	18252	18595	353505
SouthernThai_TK	CentralThai	HtinMal	-0.000931	0.00011	-8.475	18298	18627	353505
SouthernThai_TK	CentralThai	N-ManBac	-0.000869	0.000177	-4.899	4970	5054	97036
SouthernThai_TK	CentralThai	BA-NuiNap	-0.00083	0.000132	-6.264	11906	12104	238938
SouthernThai_TK	CentralThai	N-Oakaie	-0.000998	0.000237	-4.218	3130	3191	60677
SouthernThai_TK	CentralThai	IA-VatKomnou	-0.000532	0.000394	-1.353	870	879	16866
SouthernThai_TK	CentralThai	N-LoyangUjungCave	-0.000339	0.000221	-1.538	2347	2363	48372
SouthernThai_TK	CentralThai	N-TamPaLing	-0.000826	0.000153	-5.388	13301	13521	266933
SouthernThai_TK	CentralThai	Ho-PhaFaen	-0.000313	0.000155	-2.019	7582	7633	160968
SouthernThai_TK	CentralThai	N-TamHang	-0.000731	0.000168	-4.346	6136	6228	125970
SouthernThai_TK	CentralThai	Hi-SupuHujung	-0.000754	0.000235	-3.208	2537	2576	51955
SouthernThai_TK	CentralThai	Hi-Kinabatagan	-0.000795	0.000172	-4.63	7502	7624	152658
SouthernThai_TK	CentralThai	Ho-GuaChaCave	-0.000477	0.000235	-2.03	1826	1845	40373
SouthernThai_TK	CentralThai	N-GuaChaCave	-0.000721	0.000154	-4.682	14295	14504	290293
SouthernThai_TK	CentralThai	IA-LongLongRak	-0.000859	0.000136	-6.303	10858	11051	224809
SouthernThai_TK	CentralThai	Hi-HonHaiCoTien	-0.000721	0.000209	-3.451	4156	4216	83206
SouthernThai_TK	CentralThai	N-MaiDaDieu	-0.00082	0.000176	-4.653	4111	4184	88853
SouthernThai_TK	CentralThai	N-NamTun	-0.000382	0.000226	-1.695	2637	2658	55195
SouthernThai_TK	CentralThai	N-HonHaiCoTien	-0.000501	0.000263	-1.904	1808	1827	38258
SouthernThai_TK	CentralThai	French	0.000401	9e-05	4.432	17744	17603	353505
SouthernThai_TK	CentralThai	Onge	-0.000117	0.00011	-1.062	17960	18001	353505
SouthernThai_TK	CentralThai	Khamu1	-0.000942	0.000106	-8.894	18295	18628	353505
SouthernThai_TK	CentralThai	Khamu2	-0.000956	0.000106	-9.02	18275	18613	353505
SouthernThai_TK	CentralThai	Khamu3	-0.000914	0.000107	-8.561	18299	18623	353505
SouthernThai_TK	CentralThai	Lua1	-0.001046	0.000114	-9.191	18267	18637	353505
SouthernThai_TK	CentralThai	Lua2	-0.001023	0.000124	-8.287	18250	18612	353505
SouthernThai_TK	Khonmueang	Laotian	-0.002875	0.000102	-28.079	17852	18868	353505
SouthernThai_TK	Khonmueang	BlackTai	-0.003097	0.000113	-27.309	17848	18942	353505
SouthernThai_TK	Khonmueang	LaoIsan	-0.00258	0.000104	-24.898	17865	18777	353505
SouthernThai_TK	Khonmueang	Phutai	-0.002833	0.000107	-26.457	17869	18871	353505
SouthernThai_TK	Khonmueang	Nyaw	-0.00278	0.00011	-25.177	17843	18826	353505
SouthernThai_TK	Khonmueang	Kalueang	-0.002666	0.000112	-23.749	17849	18791	353505
SouthernThai_TK	Khonmueang	Saek	-0.002759	0.000108	-25.59	17865	18841	353505
SouthernThai_TK	Khonmueang	Mon	-0.002074	9.5e-05	-21.874	17834	18568	353505
SouthernThai_TK	Khonmueang	Soa	-0.002472	0.000104	-23.682	17862	18736	353505
SouthernThai_TK	Khonmueang	Bru	-0.002404	0.000108	-22.332	17880	18730	353505
SouthernThai_TK	Khonmueang	SouthernThai_AN	-0.001845	9.9e-05	-18.639	17859	18511	353505
SouthernThai_TK	Khonmueang	HmongDaw	-0.003072	0.000113	-27.197	17825	18911	353505
SouthernThai_TK	Khonmueang	Khuen	-0.003256	0.000112	-29.177	17807	18958	353505
SouthernThai_TK	Khonmueang	Lue	-0.003125	0.000107	-29.222	17817	18922	353505
SouthernThai_TK	Khonmueang	CentralThai	-0.002264	9.8e-05	-23.09	17836	18637	353505
SouthernThai_TK	Khonmueang	Shan	-0.002777	0.000107	-26.053	17827	18809	353505
SouthernThai_TK	Khonmueang	Phuan	-0.003123	0.00011	-28.303	17813	18917	353505
SouthernThai_TK	Khonmueang	HtinPray	-0.002424	0.000111	-21.753	17879	18736	353505
SouthernThai_TK	Khonmueang	HmongNjua	-0.003036	0.000114	-26.668	17831	18905	353505
SouthernThai_TK	Khonmueang	Yuan	-0.002902	0.000113	-25.784	17850	18876	353505
SouthernThai_TK	Khonmueang	Palaung	-0.002475	0.00011	-22.536	17848	18723	353505
SouthernThai_TK	Khonmueang	Lawa_Western	-0.002457	0.000113	-21.8	17871	18739	353505
SouthernThai_TK	Khonmueang	Khamu4	-0.002576	0.000109	-23.641	17870	18780	353505
SouthernThai_TK	Khonmueang	IuMien	-0.003065	0.000107	-28.548	17833	18916	353505
SouthernThai_TK	Khonmueang	Blang	-0.00249	0.000108	-23.054	17876	18756	353505
SouthernThai_TK	Khonmueang	KarenSkaw	-0.002508	0.000111	-22.594	17842	18728	353505
SouthernThai_TK	Khonmueang	Lahu	-0.002869	0.000106	-27.11	17838	18852	353505
SouthernThai_TK	Khonmueang	Lisu	-0.00271	0.000108	-25.077	17823	18781	353505
SouthernThai_TK	Khonmueang	Lawa_Eastern	-0.002419	0.000108	-22.48	17852	18707	353505
SouthernThai_TK	Khonmueang	KarenPadaung	-0.002422	0.00011	-22.044	17874	18730	353505
SouthernThai_TK	Khonmueang	KarenPwo	-0.002535	0.000112	-22.69	17850	18746	353505
SouthernThai_TK	Khonmueang	Cambodian	-0.00226	0.000104	-21.778	17891	18690	353505
SouthernThai_TK	Khonmueang	Japanese	-0.00261	0.000106	-24.55	17854	18776	353505
SouthernThai_TK	Khonmueang	Han	-0.002915	0.000103	-28.437	17835	18865	353505
SouthernThai_TK	Khonmueang	Tujia	-0.002925	0.000108	-26.975	17846	18880	353505
SouthernThai_TK	Khonmueang	Yi	-0.002684	0.000109	-24.632	17830	18779	353505
SouthernThai_TK	Khonmueang	Miao	-0.002957	0.00011	-26.826	17842	18887	353505
SouthernThai_TK	Khonmueang	Oroqen	-0.002411	0.000109	-22.162	17845	18697	353505
SouthernThai_TK	Khonmueang	Daur	-0.002441	0.000109	-22.478	17814	18677	353505
SouthernThai_TK	Khonmueang	Mongola	-0.002346	0.000104	-22.541	17823	18652	353505
SouthernThai_TK	Khonmueang	Hezhen	-0.002436	0.000107	-22.666	17830	18692	353505
SouthernThai_TK	Khonmueang	Xibo	-0.002376	0.000106	-22.331	17813	18652	353505
SouthernThai_TK	Khonmueang	Uygur	-0.000772	9.3e-05	-8.265	17752	18025	353505
SouthernThai_TK	Khonmueang	Dai	-0.00321	0.000108	-29.629	17825	18960	353505
SouthernThai_TK	Khonmueang	Lahu_C	-0.002847	0.000111	-25.708	17830	18836	353505
SouthernThai_TK	Khonmueang	She	-0.003042	0.00011	-27.573	17838	18913	353505
SouthernThai_TK	Khonmueang	Naxi	-0.002727	0.00011	-24.697	17813	18777	353505
SouthernThai_TK	Khonmueang	Tu	-0.002307	0.000104	-22.236	17830	18646	353505
SouthernThai_TK	Khonmueang	Mala	0.000483	9.2e-05	5.234	17772	17602	353505
SouthernThai_TK	Khonmueang	Brahmin_Tiwari	0.000688	9.3e-05	7.418	17735	17492	353505
SouthernThai_TK	Khonmueang	Kharia	-0.000318	9.7e-05	-3.279	17811	17924	353505
SouthernThai_TK	Khonmueang	Lodhi	0.000536	9.6e-05	5.592	17765	17576	353505
SouthernThai_TK	Khonmueang	Vishwabrahmin	0.000529	9.5e-05	5.574	17776	17589	353505
SouthernThai_TK	Khonmueang	Borneo	-0.002387	0.000107	-22.409	17917	18761	353505
SouthernThai_TK	Khonmueang	Semende	-0.002505	0.000112	-22.303	17918	18804	353505
SouthernThai_TK	Khonmueang	Mamanwa	-0.002051	0.000106	-19.291	17791	18517	353505
SouthernThai_TK	Khonmueang	Atayal	-0.002992	0.000118	-25.317	17868	18925	353505
SouthernThai_TK	Khonmueang	Amis	-0.002971	0.000114	-26.039	17876	18927	353505
SouthernThai_TK	Khonmueang	Kinh	-0.002936	0.000107	-27.518	17839	18876	353505
SouthernThai_TK	Khonmueang	Gujarati	0.000689	9.2e-05	7.456	17726	17483	353505
SouthernThai_TK	Khonmueang	Thai	-0.002323	0.000104	-22.264	17831	18652	353505
SouthernThai_TK	Khonmueang	Mlabri	-0.00245	0.000134	-18.324	17851	18717	353505
SouthernThai_TK	Khonmueang	HtinMal	-0.002547	0.000116	-21.868	17877	18777	353505
SouthernThai_TK	Khonmueang	N-ManBac	-0.002237	0.000181	-12.352	4868	5085	97036
SouthernThai_TK	Khonmueang	BA-NuiNap	-0.002622	0.000137	-19.159	11609	12235	238938
SouthernThai_TK	Khonmueang	N-Oakaie	-0.00235	0.00025	-9.39	3063	3205	60677
SouthernThai_TK	Khonmueang	IA-VatKomnou	-0.001608	0.000405	-3.975	851	879	16866
SouthernThai_TK	Khonmueang	N-LoyangUjungCave	-0.001653	0.000239	-6.93	2299	2379	48372
SouthernThai_TK	Khonmueang	N-TamPaLing	-0.002169	0.000162	-13.347	13016	13595	266933
SouthernThai_TK	Khonmueang	Ho-PhaFaen	-0.000257	0.000173	-1.485	7520	7561	160968
SouthernThai_TK	Khonmueang	N-TamHang	-0.002017	0.000181	-11.169	6005	6259	125970
SouthernThai_TK	Khonmueang	Hi-SupuHujung	-0.002453	0.000251	-9.767	2478	2605	51955
SouthernThai_TK	Khonmueang	Hi-Kinabatagan	-0.002518	0.000177	-14.234	7314	7698	152658
SouthernThai_TK	Khonmueang	Ho-GuaChaCave	-0.000413	0.000244	-1.691	1810	1826	40373
SouthernThai_TK	Khonmueang	N-GuaChaCave	-0.001866	0.000158	-11.775	14015	14557	290293
SouthernThai_TK	Khonmueang	IA-LongLongRak	-0.002164	0.000138	-15.625	10630	11117	224809
SouthernThai_TK	Khonmueang	Hi-HonHaiCoTien	-0.002385	0.000207	-11.493	4055	4253	83206
SouthernThai_TK	Khonmueang	N-MaiDaDieu	-0.00202	0.000183	-11.009	4029	4208	88853
SouthernThai_TK	Khonmueang	N-NamTun	-0.001717	0.000241	-7.13	2580	2675	55195
SouthernThai_TK	Khonmueang	N-HonHaiCoTien	-0.001807	0.000268	-6.75	1771	1840	38258
SouthernThai_TK	Khonmueang	French	0.000804	0.000101	8.001	17630	17345	353505
SouthernThai_TK	Khonmueang	Onge	-0.000283	0.000111	-2.548	17764	17864	353505
SouthernThai_TK	Khonmueang	Khamu1	-0.00262	0.000108	-24.193	17865	18791	353505
SouthernThai_TK	Khonmueang	Khamu2	-0.002555	0.000107	-23.79	17859	18762	353505
SouthernThai_TK	Khonmueang	Khamu3	-0.002618	0.000107	-24.499	17867	18792	353505
SouthernThai_TK	Khonmueang	Lua1	-0.002476	0.000116	-21.321	17875	18750	353505
SouthernThai_TK	Khonmueang	Lua2	-0.002361	0.000129	-18.309	17869	18704	353505
SouthernThai_TK	Shan	Laotian	-0.0023	0.00012	-19.147	17993	18806	353505
SouthernThai_TK	Shan	BlackTai	-0.002394	0.000132	-18.128	18008	18854	353505
SouthernThai_TK	Shan	LaoIsan	-0.002067	0.000121	-17.103	17997	18727	353505
SouthernThai_TK	Shan	Phutai	-0.002159	0.000129	-16.739	18023	18786	353505
SouthernThai_TK	Shan	Nyaw	-0.002245	0.000123	-18.202	17976	18770	353505
SouthernThai_TK	Shan	Kalueang	-0.002154	0.000131	-16.397	17980	18741	353505
SouthernThai_TK	Shan	Saek	-0.002208	0.000126	-17.53	17999	18780	353505
SouthernThai_TK	Shan	Mon	-0.001845	0.00011	-16.78	17922	18574	353505
SouthernThai_TK	Shan	Soa	-0.001982	0.000124	-16	17990	18691	353505
SouthernThai_TK	Shan	Bru	-0.001914	0.00013	-14.683	18011	18688	353505
SouthernThai_TK	Shan	SouthernThai_AN	-0.001522	0.000117	-13.049	17962	18500	353505
SouthernThai_TK	Shan	HmongDaw	-0.00257	0.000126	-20.358	17954	18863	353505
SouthernThai_TK	Shan	Khuen	-0.002607	0.000133	-19.613	17958	18879	353505
SouthernThai_TK	Shan	Lue	-0.002451	0.000133	-18.422	17972	18838	353505
SouthernThai_TK	Shan	CentralThai	-0.001888	0.000117	-16.143	17946	18613	353505
SouthernThai_TK	Shan	Khonmueang	-0.002387	0.000122	-19.532	17965	18809	353505
SouthernThai_TK	Shan	Phuan	-0.002408	0.000129	-18.66	17974	18825	353505
SouthernThai_TK	Shan	HtinPray	-0.002211	0.000132	-16.72	17968	18749	353505
SouthernThai_TK	Shan	HmongNjua	-0.002459	0.000132	-18.615	17971	18841	353505
SouthernThai_TK	Shan	Yuan	-0.002302	0.000132	-17.441	17994	18808	353505
SouthernThai_TK	Shan	Palaung	-0.002442	0.000131	-18.595	17909	18772	353505
SouthernThai_TK	Shan	Lawa_Western	-0.002509	0.00013	-19.302	17915	18802	353505
SouthernThai_TK	Shan	Khamu4	-0.002303	0.000128	-17.95	17963	18777	353505
SouthernThai_TK	Shan	IuMien	-0.002519	0.000128	-19.665	17969	18859	353505
SouthernThai_TK	Shan	Blang	-0.002401	0.000127	-18.847	17941	18789	353505
SouthernThai_TK	Shan	KarenSkaw	-0.00273	0.000128	-21.3	17866	18831	353505
SouthernThai_TK	Shan	Lahu	-0.002561	0.000132	-19.372	17940	18846	353505
SouthernThai_TK	Shan	Lisu	-0.0026	0.000126	-20.681	17894	18813	353505
SouthernThai_TK	Shan	Lawa_Eastern	-0.002578	0.000124	-20.805	17881	18792	353505
SouthernThai_TK	Shan	KarenPadaung	-0.0029	0.000128	-22.631	17856	18881	353505
SouthernThai_TK	Shan	KarenPwo	-0.002696	0.00013	-20.797	17880	18833	353505
SouthernThai_TK	Shan	Cambodian	-0.001962	0.000121	-16.271	17989	18682	353505
SouthernThai_TK	Shan	Japanese	-0.002333	0.000124	-18.815	17949	18774	353505
SouthernThai_TK	Shan	Han	-0.002519	0.000119	-21.175	17947	18837	353505
SouthernThai_TK	Shan	Tujia	-0.002522	0.000126	-20.092	17961	18853	353505
SouthernThai_TK	Shan	Yi	-0.002596	0.000129	-20.183	17899	18817	353505
SouthernThai_TK	Shan	Miao	-0.002622	0.000127	-20.678	17944	18871	353505
SouthernThai_TK	Shan	Oroqen	-0.002348	0.000128	-18.358	17906	18736	353505
SouthernThai_TK	Shan	Daur	-0.00229	0.00013	-17.66	17891	18701	353505
SouthernThai_TK	Shan	Mongola	-0.00226	0.000122	-18.505	17888	18687	353505
SouthernThai_TK	Shan	Hezhen	-0.002383	0.000126	-18.909	17892	18734	353505
SouthernThai_TK	Shan	Xibo	-0.002174	0.000126	-17.275	17892	18661	353505
SouthernThai_TK	Shan	Uygur	-0.000709	0.000111	-6.402	17811	18062	353505
SouthernThai_TK	Shan	Dai	-0.002476	0.000127	-19.449	17989	18864	353505
SouthernThai_TK	Shan	Lahu_C	-0.002559	0.000134	-19.053	17928	18832	353505
SouthernThai_TK	Shan	She	-0.002485	0.000127	-19.505	17976	18854	353505
SouthernThai_TK	Shan	Naxi	-0.002669	0.000126	-21.203	17876	18820	353505
SouthernThai_TK	Shan	Tu	-0.002215	0.000123	-18.06	17898	18681	353505
SouthernThai_TK	Shan	Mala	0.000416	0.000109	3.819	17808	17661	353505
SouthernThai_TK	Shan	Brahmin_Tiwari	0.000673	0.00011	6.14	17780	17542	353505
SouthernThai_TK	Shan	Kharia	-0.000328	0.000118	-2.782	17860	17976	353505
SouthernThai_TK	Shan	Lodhi	0.000501	0.000112	4.469	17807	17630	353505
SouthernThai_TK	Shan	Vishwabrahmin	0.000448	0.000113	3.952	17813	17654	353505
SouthernThai_TK	Shan	Borneo	-0.002001	0.00013	-15.358	18028	18735	353505
SouthernThai_TK	Shan	Semende	-0.001858	0.00013	-14.241	18067	18724	353505
SouthernThai_TK	Shan	Mamanwa	-0.001451	0.000125	-11.614	17936	18449	353505
SouthernThai_TK	Shan	Atayal	-0.002186	0.000141	-15.539	18037	18810	353505
SouthernThai_TK	Shan	Amis	-0.002095	0.000136	-15.436	18064	18805	353505
SouthernThai_TK	Shan	Kinh	-0.002281	0.00013	-17.575	17990	18796	353505
SouthernThai_TK	Shan	Gujarati	0.000664	0.000108	6.177	17769	17534	353505
SouthernThai_TK	Shan	Thai	-0.001862	0.000123	-15.086	17954	18612	353505
SouthernThai_TK	Shan	Mlabri	-0.002163	0.000157	-13.798	17952	18717	353505
SouthernThai_TK	Shan	HtinMal	-0.002289	0.000136	-16.831	17973	18782	353505
SouthernThai_TK	Shan	N-ManBac	-0.0017	0.000214	-7.936	4905	5070	97036
SouthernThai_TK	Shan	BA-NuiNap	-0.001931	0.000162	-11.913	11717	12178	238938
SouthernThai_TK	Shan	N-Oakaie	-0.002463	0.000302	-8.148	3069	3218	60677
SouthernThai_TK	Shan	IA-VatKomnou	-0.001337	0.000492	-2.714	859	881	16866
SouthernThai_TK	Shan	N-LoyangUjungCave	-0.00134	0.00028	-4.792	2309	2374	48372
SouthernThai_TK	Shan	N-TamPaLing	-0.001935	0.000195	-9.907	13085	13601	266933
SouthernThai_TK	Shan	Ho-PhaFaen	-0.000372	0.000199	-1.873	7535	7594	160968
SouthernThai_TK	Shan	N-TamHang	-0.001989	0.000217	-9.147	6023	6274	125970
SouthernThai_TK	Shan	Hi-SupuHujung	-0.001661	0.000302	-5.495	2499	2586	51955
SouthernThai_TK	Shan	Hi-Kinabatagan	-0.001876	0.000208	-9.024	7374	7661	152658
SouthernThai_TK	Shan	Ho-GuaChaCave	-0.000597	0.000299	-2.001	1815	1840	40373
SouthernThai_TK	Shan	N-GuaChaCave	-0.001783	0.000184	-9.686	14067	14585	290293
SouthernThai_TK	Shan	IA-LongLongRak	-0.002344	0.00017	-13.791	10645	11172	224809
SouthernThai_TK	Shan	Hi-HonHaiCoTien	-0.002025	0.000257	-7.892	4083	4252	83206
SouthernThai_TK	Shan	N-MaiDaDieu	-0.001916	0.000204	-9.415	4040	4210	88853
SouthernThai_TK	Shan	N-NamTun	-0.001695	0.000294	-5.758	2587	2680	55195
SouthernThai_TK	Shan	N-HonHaiCoTien	-0.001335	0.000329	-4.061	1786	1837	38258
SouthernThai_TK	Shan	French	0.000724	0.000122	5.934	17665	17409	353505
SouthernThai_TK	Shan	Onge	-0.000469	0.000139	-3.37	17788	17954	353505
SouthernThai_TK	Shan	Khamu1	-0.002333	0.000124	-18.874	17961	18786	353505
SouthernThai_TK	Shan	Khamu2	-0.002333	0.000129	-18.126	17944	18769	353505
SouthernThai_TK	Shan	Khamu3	-0.002319	0.000123	-18.807	17965	18785	353505
SouthernThai_TK	Shan	Lua1	-0.00237	0.00014	-16.978	17944	18782	353505
SouthernThai_TK	Shan	Lua2	-0.002219	0.000147	-15.147	17949	18734	353505
SouthernThai_TK	Phuan	Laotian	-0.003334	0.000118	-28.338	17738	18917	353505
SouthernThai_TK	Phuan	BlackTai	-0.003528	0.000126	-27.997	17738	18986	353505
SouthernThai_TK	Phuan	LaoIsan	-0.003063	0.000121	-25.359	17748	18831	353505
SouthernThai_TK	Phuan	Phutai	-0.003293	0.000124	-26.605	17757	18921	353505
SouthernThai_TK	Phuan	Nyaw	-0.003281	0.000129	-25.425	17726	18886	353505
SouthernThai_TK	Phuan	Kalueang	-0.003125	0.000128	-24.349	17737	18842	353505
SouthernThai_TK	Phuan	Saek	-0.003287	0.000125	-26.26	17742	18904	353505
SouthernThai_TK	Phuan	Mon	-0.002384	0.000108	-21.988	17743	18586	353505
SouthernThai_TK	Phuan	Soa	-0.002943	0.000121	-24.322	17749	18789	353505
SouthernThai_TK	Phuan	Bru	-0.002852	0.000128	-22.212	17770	18778	353505
SouthernThai_TK	Phuan	SouthernThai_AN	-0.002247	0.000116	-19.409	17755	18550	353505
SouthernThai_TK	Phuan	HmongDaw	-0.003441	0.000135	-25.41	17724	18941	353505
SouthernThai_TK	Phuan	Khuen	-0.003675	0.000127	-28.876	17698	18997	353505
SouthernThai_TK	Phuan	Lue	-0.003544	0.000126	-28.052	17706	18959	353505
SouthernThai_TK	Phuan	CentralThai	-0.002618	0.000113	-23.082	17739	18664	353505
SouthernThai_TK	Phuan	Khonmueang	-0.003412	0.000118	-28.86	17711	18917	353505
SouthernThai_TK	Phuan	Shan	-0.003086	0.000123	-25.06	17734	18825	353505
SouthernThai_TK	Phuan	HtinPray	-0.002914	0.00013	-22.391	17762	18792	353505
SouthernThai_TK	Phuan	HmongNjua	-0.003454	0.000133	-25.878	17722	18943	353505
SouthernThai_TK	Phuan	Yuan	-0.003275	0.000128	-25.655	17747	18905	353505
SouthernThai_TK	Phuan	Palaung	-0.002688	0.000131	-20.516	17771	18721	353505
SouthernThai_TK	Phuan	Lawa_Western	-0.002843	0.000129	-22.108	17769	18774	353505
SouthernThai_TK	Phuan	Khamu4	-0.003011	0.000128	-23.47	17757	18822	353505
SouthernThai_TK	Phuan	IuMien	-0.003506	0.000127	-27.555	17720	18960	353505
SouthernThai_TK	Phuan	Blang	-0.002823	0.000124	-22.701	17781	18779	353505
SouthernThai_TK	Phuan	KarenSkaw	-0.002678	0.000127	-21.139	17774	18721	353505
SouthernThai_TK	Phuan	Lahu	-0.003287	0.000125	-26.205	17732	18893	353505
SouthernThai_TK	Phuan	Lisu	-0.003065	0.000125	-24.476	17725	18809	353505
SouthernThai_TK	Phuan	Lawa_Eastern	-0.002882	0.000126	-22.948	17737	18756	353505
SouthernThai_TK	Phuan	KarenPadaung	-0.002789	0.000124	-22.433	17773	18759	353505
SouthernThai_TK	Phuan	KarenPwo	-0.002809	0.000131	-21.512	17766	18759	353505
SouthernThai_TK	Phuan	Cambodian	-0.002692	0.000122	-22.137	17782	18734	353505
SouthernThai_TK	Phuan	Japanese	-0.00296	0.000125	-23.615	17756	18802	353505
SouthernThai_TK	Phuan	Han	-0.003254	0.000118	-27.589	17738	18888	353505
SouthernThai_TK	Phuan	Tujia	-0.003326	0.000126	-26.42	17743	18918	353505
SouthernThai_TK	Phuan	Yi	-0.002911	0.000128	-22.701	17753	18782	353505
SouthernThai_TK	Phuan	Miao	-0.003317	0.000128	-25.919	17742	18915	353505
SouthernThai_TK	Phuan	Oroqen	-0.002636	0.000127	-20.794	17767	18699	353505
SouthernThai_TK	Phuan	Daur	-0.002638	0.000126	-20.966	17742	18674	353505
SouthernThai_TK	Phuan	Mongola	-0.002603	0.000118	-22.141	17740	18661	353505
SouthernThai_TK	Phuan	Hezhen	-0.002752	0.000129	-21.352	17740	18713	353505
SouthernThai_TK	Phuan	Xibo	-0.002603	0.000121	-21.483	17734	18654	353505
SouthernThai_TK	Phuan	Uygur	-0.001004	0.000113	-8.89	17674	18029	353505
SouthernThai_TK	Phuan	Dai	-0.003542	0.000126	-28.212	17729	18981	353505
SouthernThai_TK	Phuan	Lahu_C	-0.00325	0.000129	-25.239	17726	18876	353505
SouthernThai_TK	Phuan	She	-0.003413	0.000131	-26.056	17738	18944	353505
SouthernThai_TK	Phuan	Naxi	-0.002839	0.000128	-22.173	17750	18754	353505
SouthernThai_TK	Phuan	Tu	-0.002529	0.000119	-21.258	17752	18646	353505
SouthernThai_TK	Phuan	Mala	0.000278	0.000113	2.456	17695	17597	353505
SouthernThai_TK	Phuan	Brahmin_Tiwari	0.000571	0.000111	5.159	17675	17473	353505
SouthernThai_TK	Phuan	Kharia	-0.000624	0.000113	-5.498	17720	17940	353505
SouthernThai_TK	Phuan	Lodhi	0.000416	0.00011	3.778	17704	17557	353505
SouthernThai_TK	Phuan	Vishwabrahmin	0.000312	0.00011	2.843	17701	17591	353505
SouthernThai_TK	Phuan	Borneo	-0.002889	0.000126	-22.883	17797	18818	353505
SouthernThai_TK	Phuan	Semende	-0.002962	0.000135	-21.903	17804	18851	353505
SouthernThai_TK	Phuan	Mamanwa	-0.002485	0.000128	-19.457	17681	18559	353505
SouthernThai_TK	Phuan	Atayal	-0.003407	0.000142	-24.006	17760	18964	353505
SouthernThai_TK	Phuan	Amis	-0.003489	0.000134	-26.073	17754	18987	353505
SouthernThai_TK	Phuan	Kinh	-0.003326	0.00013	-25.503	17736	18912	353505
SouthernThai_TK	Phuan	Gujarati	0.000511	0.000105	4.876	17653	17472	353505
SouthernThai_TK	Phuan	Thai	-0.00269	0.000122	-22.132	17729	18680	353505
SouthernThai_TK	Phuan	Mlabri	-0.002842	0.000157	-18.096	17750	18755	353505
SouthernThai_TK	Phuan	HtinMal	-0.002969	0.000138	-21.572	17770	18820	353505
SouthernThai_TK	Phuan	N-ManBac	-0.00254	0.000221	-11.5	4847	5093	97036
SouthernThai_TK	Phuan	BA-NuiNap	-0.003075	0.000158	-19.474	11535	12269	238938
SouthernThai_TK	Phuan	N-Oakaie	-0.002862	0.0003	-9.55	3041	3215	60677
SouthernThai_TK	Phuan	IA-VatKomnou	-0.001979	0.000494	-4.009	846	879	16866
SouthernThai_TK	Phuan	N-LoyangUjungCave	-0.002086	0.000278	-7.516	2280	2381	48372
SouthernThai_TK	Phuan	N-TamPaLing	-0.002623	0.000196	-13.416	12933	13634	266933
SouthernThai_TK	Phuan	Ho-PhaFaen	-0.000687	0.000201	-3.414	7467	7577	160968
SouthernThai_TK	Phuan	N-TamHang	-0.002387	0.000216	-11.062	5970	6271	125970
SouthernThai_TK	Phuan	Hi-SupuHujung	-0.003196	0.00029	-11.033	2454	2620	51955
SouthernThai_TK	Phuan	Hi-Kinabatagan	-0.002747	0.000227	-12.117	7281	7700	152658
SouthernThai_TK	Phuan	Ho-GuaChaCave	-0.000953	0.000289	-3.296	1794	1832	40373
SouthernThai_TK	Phuan	N-GuaChaCave	-0.002325	0.000206	-11.31	13925	14600	290293
SouthernThai_TK	Phuan	IA-LongLongRak	-0.002486	0.000162	-15.338	10570	11129	224809
SouthernThai_TK	Phuan	Hi-HonHaiCoTien	-0.003028	0.000271	-11.155	4025	4277	83206
SouthernThai_TK	Phuan	N-MaiDaDieu	-0.002529	0.000221	-11.459	3997	4222	88853
SouthernThai_TK	Phuan	N-NamTun	-0.002436	0.000289	-8.42	2559	2693	55195
SouthernThai_TK	Phuan	N-HonHaiCoTien	-0.002457	0.000333	-7.377	1753	1847	38258
SouthernThai_TK	Phuan	French	0.000609	0.000117	5.194	17556	17341	353505
SouthernThai_TK	Phuan	Onge	-0.000677	0.00014	-4.85	17657	17896	353505
SouthernThai_TK	Phuan	Khamu1	-0.003024	0.000124	-24.302	17759	18828	353505
SouthernThai_TK	Phuan	Khamu2	-0.00302	0.000124	-24.422	17745	18812	353505
SouthernThai_TK	Phuan	Khamu3	-0.003073	0.000122	-25.27	17752	18839	353505
SouthernThai_TK	Phuan	Lua1	-0.00304	0.000138	-21.975	17746	18821	353505
SouthernThai_TK	Phuan	Lua2	-0.00292	0.000147	-19.881	17740	18772	353505
SouthernThai_TK	HtinPray	Laotian	-0.002658	0.000141	-18.825	17886	18826	353505
SouthernThai_TK	HtinPray	BlackTai	-0.002362	0.000152	-15.505	17960	18795	353505
SouthernThai_TK	HtinPray	LaoIsan	-0.00269	0.000139	-19.363	17852	18802	353505
SouthernThai_TK	HtinPray	Phutai	-0.002648	0.00015	-17.603	17898	18834	353505
SouthernThai_TK	HtinPray	Nyaw	-0.002883	0.000152	-18.922	17828	18847	353505
SouthernThai_TK	HtinPray	Kalueang	-0.002952	0.00015	-19.69	17803	18847	353505
SouthernThai_TK	HtinPray	Saek	-0.002701	0.000153	-17.666	17875	18830	353505
SouthernThai_TK	HtinPray	Mon	-0.00189	0.000131	-14.378	17862	18530	353505
SouthernThai_TK	HtinPray	Soa	-0.003204	0.000145	-22.019	17752	18885	353505
SouthernThai_TK	HtinPray	Bru	-0.003219	0.000151	-21.33	17759	18897	353505
SouthernThai_TK	HtinPray	SouthernThai_AN	-0.002028	0.000135	-15.026	17832	18549	353505
SouthernThai_TK	HtinPray	HmongDaw	-0.001993	0.000154	-12.937	17988	18693	353505
SouthernThai_TK	HtinPray	Khuen	-0.002338	0.000149	-15.679	17949	18775	353505
SouthernThai_TK	HtinPray	Lue	-0.002345	0.00015	-15.639	17935	18764	353505
SouthernThai_TK	HtinPray	CentralThai	-0.002128	0.000138	-15.416	17855	18608	353505
SouthernThai_TK	HtinPray	Khonmueang	-0.002296	0.000142	-16.181	17924	18736	353505
SouthernThai_TK	HtinPray	Shan	-0.002473	0.000148	-16.712	17875	18749	353505
SouthernThai_TK	HtinPray	Phuan	-0.002498	0.00015	-16.647	17909	18792	353505
SouthernThai_TK	HtinPray	HmongNjua	-0.00213	0.000156	-13.657	17967	18720	353505
SouthernThai_TK	HtinPray	Yuan	-0.002428	0.00015	-16.193	17921	18780	353505
SouthernThai_TK	HtinPray	Palaung	-0.002191	0.000153	-14.284	17891	18666	353505
SouthernThai_TK	HtinPray	Lawa_Western	-0.002866	0.000154	-18.581	17808	18821	353505
SouthernThai_TK	HtinPray	Khamu4	-0.003709	0.000151	-24.565	17702	19013	353505
SouthernThai_TK	HtinPray	IuMien	-0.00211	0.000153	-13.775	17977	18723	353505
SouthernThai_TK	HtinPray	Blang	-0.003032	0.000151	-20.143	17793	18865	353505
SouthernThai_TK	HtinPray	KarenSkaw	-0.002695	0.000147	-18.381	17815	18768	353505
SouthernThai_TK	HtinPray	Lahu	-0.002741	0.000146	-18.787	17857	18826	353505
SouthernThai_TK	HtinPray	Lisu	-0.002267	0.000152	-14.88	17889	18691	353505
SouthernThai_TK	HtinPray	Lawa_Eastern	-0.002837	0.000151	-18.739	17789	18792	353505
SouthernThai_TK	HtinPray	KarenPadaung	-0.002805	0.000151	-18.573	17815	18807	353505
SouthernThai_TK	HtinPray	KarenPwo	-0.00264	0.000151	-17.52	17837	18770	353505
SouthernThai_TK	HtinPray	Cambodian	-0.002685	0.000143	-18.825	17829	18779	353505
SouthernThai_TK	HtinPray	Japanese	-0.001286	0.000145	-8.851	18055	18510	353505
SouthernThai_TK	HtinPray	Han	-0.001604	0.000142	-11.268	18032	18599	353505
SouthernThai_TK	HtinPray	Tujia	-0.001599	0.000149	-10.707	18044	18609	353505
SouthernThai_TK	HtinPray	Yi	-0.001704	0.00015	-11.372	17978	18581	353505
SouthernThai_TK	HtinPray	Miao	-0.001872	0.00015	-12.457	18004	18665	353505
SouthernThai_TK	HtinPray	Oroqen	-0.00115	0.000149	-7.74	18036	18442	353505
SouthernThai_TK	HtinPray	Daur	-0.001124	0.000148	-7.596	18013	18410	353505
SouthernThai_TK	HtinPray	Mongola	-0.001094	0.000144	-7.597	18012	18399	353505
SouthernThai_TK	HtinPray	Hezhen	-0.001264	0.00015	-8.441	18006	18453	353505
SouthernThai_TK	HtinPray	Xibo	-0.001109	0.000147	-7.531	18001	18393	353505
SouthernThai_TK	HtinPray	Uygur	-8.9e-05	0.000126	-0.702	17853	17884	353505
SouthernThai_TK	HtinPray	Dai	-0.002305	0.00015	-15.349	17963	18778	353505
SouthernThai_TK	HtinPray	Lahu_C	-0.002572	0.000152	-16.94	17873	18782	353505
SouthernThai_TK	HtinPray	She	-0.001692	0.000154	-10.997	18041	18639	353505
SouthernThai_TK	HtinPray	Naxi	-0.00159	0.000151	-10.527	17984	18546	353505
SouthernThai_TK	HtinPray	Tu	-0.001144	0.000146	-7.849	18004	18408	353505
SouthernThai_TK	HtinPray	Mala	0.000484	0.000131	3.694	17771	17600	353505
SouthernThai_TK	HtinPray	Brahmin_Tiwari	0.000704	0.000128	5.518	17735	17486	353505
SouthernThai_TK	HtinPray	Kharia	-0.000677	0.000135	-5.03	17756	17995	353505
SouthernThai_TK	HtinPray	Lodhi	0.000603	0.000131	4.593	17775	17562	353505
SouthernThai_TK	HtinPray	Vishwabrahmin	0.000504	0.000129	3.896	17771	17593	353505
SouthernThai_TK	HtinPray	Borneo	-0.00292	0.000152	-19.168	17837	18869	353505
SouthernThai_TK	HtinPray	Semende	-0.002137	0.000156	-13.679	17972	18728	353505
SouthernThai_TK	HtinPray	Mamanwa	-0.001308	0.000147	-8.908	17906	18368	353505
SouthernThai_TK	HtinPray	Atayal	-0.001806	0.000167	-10.784	18042	18680	353505
SouthernThai_TK	HtinPray	Amis	-0.001744	0.000158	-11.023	18061	18678	353505
SouthernThai_TK	HtinPray	Kinh	-0.002105	0.00015	-13.995	17963	18707	353505
SouthernThai_TK	HtinPray	Gujarati	0.000696	0.000126	5.52	17722	17476	353505
SouthernThai_TK	HtinPray	Thai	-0.002151	0.000142	-15.158	17856	18616	353505
SouthernThai_TK	HtinPray	Mlabri	-0.004368	0.000201	-21.69	17565	19109	353505
SouthernThai_TK	HtinPray	HtinMal	-0.004305	0.000164	-26.287	17618	19140	353505
SouthernThai_TK	HtinPray	N-ManBac	-0.003034	0.000261	-11.609	4832	5127	97036
SouthernThai_TK	HtinPray	BA-NuiNap	-0.002273	0.000196	-11.609	11642	12185	238938
SouthernThai_TK	HtinPray	N-Oakaie	-0.002074	0.000347	-5.984	3071	3196	60677
SouthernThai_TK	HtinPray	IA-VatKomnou	-0.003206	0.000582	-5.504	840	894	16866
SouthernThai_TK	HtinPray	N-LoyangUjungCave	-0.002287	0.000346	-6.606	2278	2389	48372
SouthernThai_TK	HtinPray	N-TamPaLing	-0.003743	0.00024	-15.612	12833	13832	266933
SouthernThai_TK	HtinPray	Ho-PhaFaen	-0.000662	0.000247	-2.677	7483	7589	160968
SouthernThai_TK	HtinPray	N-TamHang	-0.003637	0.000256	-14.218	5921	6379	125970
SouthernThai_TK	HtinPray	Hi-SupuHujung	-0.001573	0.00036	-4.367	2495	2576	51955
SouthernThai_TK	HtinPray	Hi-Kinabatagan	-0.001853	0.000264	-7.015	7357	7640	152658
SouthernThai_TK	HtinPray	Ho-GuaChaCave	-0.000726	0.00034	-2.134	1803	1833	40373
SouthernThai_TK	HtinPray	N-GuaChaCave	-0.003227	0.000216	-14.946	13835	14771	290293
SouthernThai_TK	HtinPray	IA-LongLongRak	-0.002338	0.000197	-11.885	10608	11133	224809
SouthernThai_TK	HtinPray	Hi-HonHaiCoTien	-0.002014	0.000287	-7.023	4067	4235	83206
SouthernThai_TK	HtinPray	N-MaiDaDieu	-0.002763	0.000261	-10.588	3998	4244	88853
SouthernThai_TK	HtinPray	N-NamTun	-0.002459	0.000341	-7.216	2560	2695	55195
SouthernThai_TK	HtinPray	N-HonHaiCoTien	-0.003213	0.00039	-8.233	1745	1868	38258
SouthernThai_TK	HtinPray	French	0.000832	0.000134	6.211	17633	17339	353505
SouthernThai_TK	HtinPray	Onge	-0.000753	0.000165	-4.566	17689	17956	353505
SouthernThai_TK	HtinPray	Khamu1	-0.003136	0.000149	-21.024	17788	18896	353505
SouthernThai_TK	HtinPray	Khamu2	-0.0034	0.000153	-22.249	17733	18934	353505
SouthernThai_TK	HtinPray	Khamu3	-0.003162	0.000148	-21.319	17787	18905	353505
SouthernThai_TK	HtinPray	Lua1	-0.007107	0.000173	-41.12	17185	19697	353505
SouthernThai_TK	HtinPray	Lua2	-0.008702	0.000192	-45.383	16924	20000	353505
SouthernThai_TK	HmongNjua	Laotian	-0.003347	0.000151	-22.101	17745	18928	353505
SouthernThai_TK	HmongNjua	BlackTai	-0.003317	0.000161	-20.623	17779	18952	353505
SouthernThai_TK	HmongNjua	LaoIsan	-0.002699	0.000153	-17.654	17813	18767	353505
SouthernThai_TK	HmongNjua	Phutai	-0.003052	0.000156	-19.607	17800	18879	353505
SouthernThai_TK	HmongNjua	Nyaw	-0.002973	0.000162	-18.372	17777	18828	353505
SouthernThai_TK	HmongNjua	Kalueang	-0.002815	0.000159	-17.678	17792	18787	353505
SouthernThai_TK	HmongNjua	Saek	-0.003123	0.000158	-19.805	17774	18878	353505
SouthernThai_TK	HmongNjua	Mon	-0.002418	0.000141	-17.165	17747	18601	353505
SouthernThai_TK	HmongNjua	Soa	-0.00247	0.000159	-15.58	17828	18701	353505
SouthernThai_TK	HmongNjua	Bru	-0.002368	0.000165	-14.322	17852	18689	353505
SouthernThai_TK	HmongNjua	SouthernThai_AN	-0.002067	0.000149	-13.91	17791	18521	353505
SouthernThai_TK	HmongNjua	HmongDaw	-0.009254	0.000182	-50.763	16866	20137	353505
SouthernThai_TK	HmongNjua	Khuen	-0.003635	0.000168	-21.574	17713	18998	353505
SouthernThai_TK	HmongNjua	Lue	-0.003521	0.000163	-21.569	17721	18966	353505
SouthernThai_TK	HmongNjua	CentralThai	-0.002574	0.000146	-17.618	17753	18663	353505
SouthernThai_TK	HmongNjua	Khonmueang	-0.003297	0.000155	-21.242	17739	18905	353505
SouthernThai_TK	HmongNjua	Shan	-0.00311	0.000159	-19.561	17741	18841	353505
SouthernThai_TK	HmongNjua	Phuan	-0.003427	0.00016	-21.427	17732	18943	353505
SouthernThai_TK	HmongNjua	HtinPray	-0.00252	0.000167	-15.126	17829	18720	353505
SouthernThai_TK	HmongNjua	Yuan	-0.003299	0.000162	-20.418	17751	18918	353505
SouthernThai_TK	HmongNjua	Palaung	-0.003092	0.000165	-18.718	17717	18809	353505
SouthernThai_TK	HmongNjua	Lawa_Western	-0.002912	0.000166	-17.537	17766	18795	353505
SouthernThai_TK	HmongNjua	Khamu4	-0.002593	0.000159	-16.302	17833	18750	353505
SouthernThai_TK	HmongNjua	IuMien	-0.005335	0.000162	-32.997	17459	19345	353505
SouthernThai_TK	HmongNjua	Blang	-0.002758	0.000161	-17.167	17803	18778	353505
SouthernThai_TK	HmongNjua	KarenSkaw	-0.003083	0.000167	-18.495	17718	18808	353505
SouthernThai_TK	HmongNjua	Lahu	-0.003563	0.00016	-22.316	17700	18959	353505
SouthernThai_TK	HmongNjua	Lisu	-0.003681	0.000162	-22.664	17637	18938	353505
SouthernThai_TK	HmongNjua	Lawa_Eastern	-0.002969	0.000157	-18.94	17732	18781	353505
SouthernThai_TK	HmongNjua	KarenPadaung	-0.002912	0.000162	-18.023	17763	18792	353505
SouthernThai_TK	HmongNjua	KarenPwo	-0.002787	0.000164	-17.031	17775	18760	353505
SouthernThai_TK	HmongNjua	Cambodian	-0.002468	0.000157	-15.701	17822	18695	353505
SouthernThai_TK	HmongNjua	Japanese	-0.00379	0.000156	-24.293	17640	18980	353505
SouthernThai_TK	HmongNjua	Han	-0.00396	0.000154	-25.727	17641	19041	353505
SouthernThai_TK	HmongNjua	Tujia	-0.004155	0.00016	-25.893	17624	19092	353505
SouthernThai_TK	HmongNjua	Yi	-0.003967	0.000162	-24.548	17599	19001	353505
SouthernThai_TK	HmongNjua	Miao	-0.004784	0.000166	-28.842	17533	19224	353505
SouthernThai_TK	HmongNjua	Oroqen	-0.003572	0.000158	-22.668	17634	18897	353505
SouthernThai_TK	HmongNjua	Daur	-0.003661	0.000162	-22.62	17596	18890	353505
SouthernThai_TK	HmongNjua	Mongola	-0.003559	0.000153	-23.27	17603	18861	353505
SouthernThai_TK	HmongNjua	Hezhen	-0.003642	0.000167	-21.823	17614	18902	353505
SouthernThai_TK	HmongNjua	Xibo	-0.00347	0.00016	-21.684	17608	18835	353505
SouthernThai_TK	HmongNjua	Uygur	-0.001459	0.000146	-10.003	17611	18127	353505
SouthernThai_TK	HmongNjua	Dai	-0.003598	0.000161	-22.298	17730	19002	353505
SouthernThai_TK	HmongNjua	Lahu_C	-0.003551	0.000162	-21.919	17690	18945	353505
SouthernThai_TK	HmongNjua	She	-0.004374	0.00017	-25.776	17604	19150	353505
SouthernThai_TK	HmongNjua	Naxi	-0.003688	0.000162	-22.766	17635	18939	353505
SouthernThai_TK	HmongNjua	Tu	-0.003448	0.000157	-21.959	17623	18842	353505
SouthernThai_TK	HmongNjua	Mala	0.000372	0.000143	2.606	17718	17587	353505
SouthernThai_TK	HmongNjua	Brahmin_Tiwari	0.000563	0.000135	4.174	17678	17479	353505
SouthernThai_TK	HmongNjua	Kharia	-0.000358	0.000139	-2.574	17772	17899	353505
SouthernThai_TK	HmongNjua	Lodhi	0.00042	0.000141	2.977	17712	17564	353505
SouthernThai_TK	HmongNjua	Vishwabrahmin	0.000363	0.000138	2.626	17713	17585	353505
SouthernThai_TK	HmongNjua	Borneo	-0.002691	0.000164	-16.359	17833	18784	353505
SouthernThai_TK	HmongNjua	Semende	-0.002823	0.000168	-16.827	17835	18833	353505
SouthernThai_TK	HmongNjua	Mamanwa	-0.002459	0.000153	-16.109	17698	18567	353505
SouthernThai_TK	HmongNjua	Atayal	-0.003447	0.000185	-18.64	17763	18981	353505
SouthernThai_TK	HmongNjua	Amis	-0.0036	0.000172	-20.93	17746	19019	353505
SouthernThai_TK	HmongNjua	Kinh	-0.003479	0.000161	-21.584	17719	18949	353505
SouthernThai_TK	HmongNjua	Gujarati	0.000563	0.000136	4.145	17670	17470	353505
SouthernThai_TK	HmongNjua	Thai	-0.002617	0.000156	-16.783	17748	18673	353505
SouthernThai_TK	HmongNjua	Mlabri	-0.002381	0.000205	-11.627	17831	18672	353505
SouthernThai_TK	HmongNjua	HtinMal	-0.002574	0.000171	-15.051	17840	18750	353505
SouthernThai_TK	HmongNjua	N-ManBac	-0.002288	0.000272	-8.419	4855	5077	97036
SouthernThai_TK	HmongNjua	BA-NuiNap	-0.003069	0.000211	-14.567	11537	12270	238938
SouthernThai_TK	HmongNjua	N-Oakaie	-0.003251	0.000375	-8.666	3032	3229	60677
SouthernThai_TK	HmongNjua	IA-VatKomnou	-0.002249	0.000586	-3.835	842	880	16866
SouthernThai_TK	HmongNjua	N-LoyangUjungCave	-0.001895	0.000351	-5.402	2290	2382	48372
SouthernThai_TK	HmongNjua	N-TamPaLing	-0.002002	0.000243	-8.226	13018	13552	266933
SouthernThai_TK	HmongNjua	Ho-PhaFaen	-0.000632	0.000262	-2.412	7472	7574	160968
SouthernThai_TK	HmongNjua	N-TamHang	-0.002007	0.000278	-7.229	5997	6249	125970
SouthernThai_TK	HmongNjua	Hi-SupuHujung	-0.00255	0.00038	-6.718	2476	2608	51955
SouthernThai_TK	HmongNjua	Hi-Kinabatagan	-0.002991	0.000272	-11.014	7259	7716	152658
SouthernThai_TK	HmongNjua	Ho-GuaChaCave	-0.001038	0.000368	-2.82	1791	1833	40373
SouthernThai_TK	HmongNjua	N-GuaChaCave	-0.001922	0.000255	-7.526	13978	14536	290293
SouthernThai_TK	HmongNjua	IA-LongLongRak	-0.002829	0.000215	-13.187	10538	11174	224809
SouthernThai_TK	HmongNjua	Hi-HonHaiCoTien	-0.003127	0.000316	-9.893	4015	4275	83206
SouthernThai_TK	HmongNjua	N-MaiDaDieu	-0.0021	0.00028	-7.496	4014	4201	88853
SouthernThai_TK	HmongNjua	N-NamTun	-0.001921	0.000364	-5.283	2570	2676	55195
SouthernThai_TK	HmongNjua	N-HonHaiCoTien	-0.001813	0.000396	-4.576	1769	1838	38258
SouthernThai_TK	HmongNjua	French	0.000718	0.000146	4.934	17580	17326	353505
SouthernThai_TK	HmongNjua	Onge	-0.000453	0.000184	-2.459	17703	17863	353505
SouthernThai_TK	HmongNjua	Khamu1	-0.002702	0.00016	-16.885	17818	18773	353505
SouthernThai_TK	HmongNjua	Khamu2	-0.002699	0.000158	-17.073	17803	18757	353505
SouthernThai_TK	HmongNjua	Khamu3	-0.002849	0.000159	-17.932	17795	18802	353505
SouthernThai_TK	HmongNjua	Lua1	-0.002375	0.000171	-13.896	17855	18694	353505
SouthernThai_TK	HmongNjua	Lua2	-0.002549	0.000186	-13.741	17805	18707	353505
SouthernThai_TK	Yuan	Laotian	-0.003143	0.000128	-24.502	17771	18882	353505
SouthernThai_TK	Yuan	BlackTai	-0.003221	0.000137	-23.423	17793	18931	353505
SouthernThai_TK	Yuan	LaoIsan	-0.002949	0.000126	-23.481	17773	18815	353505
SouthernThai_TK	Yuan	Phutai	-0.003128	0.000136	-23.067	17789	18895	353505
SouthernThai_TK	Yuan	Nyaw	-0.003138	0.000136	-23.135	17754	18863	353505
SouthernThai_TK	Yuan	Kalueang	-0.003043	0.000135	-22.584	17752	18828	353505
SouthernThai_TK	Yuan	Saek	-0.003048	0.00013	-23.443	17782	18859	353505
SouthernThai_TK	Yuan	Mon	-0.002274	0.000115	-19.706	17767	18571	353505
SouthernThai_TK	Yuan	Soa	-0.002796	0.000133	-21.051	17777	18765	353505
SouthernThai_TK	Yuan	Bru	-0.002853	0.000136	-21.031	17777	18785	353505
SouthernThai_TK	Yuan	SouthernThai_AN	-0.002143	0.000121	-17.779	17779	18536	353505
SouthernThai_TK	Yuan	HmongDaw	-0.0032	0.000133	-24.137	17767	18898	353505
SouthernThai_TK	Yuan	Khuen	-0.003455	0.000136	-25.385	17739	18960	353505
SouthernThai_TK	Yuan	Lue	-0.003306	0.000134	-24.612	17752	18921	353505
SouthernThai_TK	Yuan	CentralThai	-0.002549	0.000122	-20.967	17755	18656	353505
SouthernThai_TK	Yuan	Khonmueang	-0.003168	0.00013	-24.424	17756	18876	353505
SouthernThai_TK	Yuan	Shan	-0.002957	0.000133	-22.233	17762	18808	353505
SouthernThai_TK	Yuan	Phuan	-0.003253	0.000133	-24.415	17755	18905	353505
SouthernThai_TK	Yuan	HtinPray	-0.002822	0.000138	-20.496	17782	18780	353505
SouthernThai_TK	Yuan	HmongNjua	-0.003304	0.000141	-23.507	17750	18918	353505
SouthernThai_TK	Yuan	Palaung	-0.002642	0.000138	-19.188	17787	18721	353505
SouthernThai_TK	Yuan	Lawa_Western	-0.002799	0.000138	-20.304	17781	18770	353505
SouthernThai_TK	Yuan	Khamu4	-0.003017	0.00013	-23.158	17765	18831	353505
SouthernThai_TK	Yuan	IuMien	-0.003293	0.000133	-24.789	17760	18924	353505
SouthernThai_TK	Yuan	Blang	-0.002737	0.000136	-20.128	17800	18768	353505
SouthernThai_TK	Yuan	KarenSkaw	-0.002651	0.000136	-19.513	17785	18723	353505
SouthernThai_TK	Yuan	Lahu	-0.003094	0.000135	-22.912	17768	18861	353505
SouthernThai_TK	Yuan	Lisu	-0.002945	0.000134	-22.056	17745	18786	353505
SouthernThai_TK	Yuan	Lawa_Eastern	-0.002859	0.00013	-21.959	17745	18756	353505
SouthernThai_TK	Yuan	KarenPadaung	-0.002639	0.000133	-19.811	17803	18736	353505
SouthernThai_TK	Yuan	KarenPwo	-0.002691	0.000138	-19.482	17788	18739	353505
SouthernThai_TK	Yuan	Cambodian	-0.002643	0.000126	-20.951	17795	18729	353505
SouthernThai_TK	Yuan	Japanese	-0.002671	0.000128	-20.904	17807	18751	353505
SouthernThai_TK	Yuan	Han	-0.003018	0.000127	-23.751	17780	18847	353505
SouthernThai_TK	Yuan	Tujia	-0.003069	0.000136	-22.51	17785	18870	353505
SouthernThai_TK	Yuan	Yi	-0.002842	0.000135	-21.018	17768	18772	353505
SouthernThai_TK	Yuan	Miao	-0.003039	0.000135	-22.493	17792	18866	353505
SouthernThai_TK	Yuan	Oroqen	-0.00248	0.000136	-18.29	17797	18673	353505
SouthernThai_TK	Yuan	Daur	-0.002527	0.000131	-19.302	17764	18657	353505
SouthernThai_TK	Yuan	Mongola	-0.002414	0.00013	-18.636	17776	18630	353505
SouthernThai_TK	Yuan	Hezhen	-0.00253	0.000131	-19.31	17779	18673	353505
SouthernThai_TK	Yuan	Xibo	-0.002403	0.000132	-18.199	17770	18619	353505
SouthernThai_TK	Yuan	Uygur	-0.00095	0.000117	-8.114	17688	18024	353505
SouthernThai_TK	Yuan	Dai	-0.003312	0.000132	-25.047	17772	18943	353505
SouthernThai_TK	Yuan	Lahu_C	-0.003024	0.000139	-21.804	17766	18835	353505
SouthernThai_TK	Yuan	She	-0.003139	0.000133	-23.556	17788	18898	353505
SouthernThai_TK	Yuan	Naxi	-0.00267	0.000135	-19.77	17783	18727	353505
SouthernThai_TK	Yuan	Tu	-0.002406	0.000129	-18.699	17778	18629	353505
SouthernThai_TK	Yuan	Mala	0.000161	0.00011	1.467	17688	17631	353505
SouthernThai_TK	Yuan	Brahmin_Tiwari	0.000364	0.00011	3.312	17648	17519	353505
SouthernThai_TK	Yuan	Kharia	-0.000692	0.000116	-5.979	17720	17964	353505
SouthernThai_TK	Yuan	Lodhi	0.000234	0.000113	2.081	17684	17602	353505
SouthernThai_TK	Yuan	Vishwabrahmin	0.000196	0.000113	1.739	17690	17620	353505
SouthernThai_TK	Yuan	Borneo	-0.002754	0.000133	-20.708	17824	18797	353505
SouthernThai_TK	Yuan	Semende	-0.002811	0.000138	-20.372	17835	18829	353505
SouthernThai_TK	Yuan	Mamanwa	-0.002215	0.000132	-16.821	17732	18515	353505
SouthernThai_TK	Yuan	Atayal	-0.003091	0.000146	-21.227	17816	18908	353505
SouthernThai_TK	Yuan	Amis	-0.003121	0.000141	-22.13	17816	18920	353505
SouthernThai_TK	Yuan	Kinh	-0.003183	0.000136	-23.354	17763	18888	353505
SouthernThai_TK	Yuan	Gujarati	0.000374	0.000107	3.511	17640	17507	353505
SouthernThai_TK	Yuan	Thai	-0.002592	0.000126	-20.61	17752	18669	353505
SouthernThai_TK	Yuan	Mlabri	-0.002764	0.000165	-16.701	17771	18748	353505
SouthernThai_TK	Yuan	HtinMal	-0.002882	0.000143	-20.166	17792	18811	353505
SouthernThai_TK	Yuan	N-ManBac	-0.002641	0.000236	-11.195	4839	5096	97036
SouthernThai_TK	Yuan	BA-NuiNap	-0.002862	0.000166	-17.228	11560	12244	238938
SouthernThai_TK	Yuan	N-Oakaie	-0.00265	0.000296	-8.941	3047	3208	60677
SouthernThai_TK	Yuan	IA-VatKomnou	-0.001521	0.000497	-3.058	851	877	16866
SouthernThai_TK	Yuan	N-LoyangUjungCave	-0.002283	0.000298	-7.671	2275	2385	48372
SouthernThai_TK	Yuan	N-TamPaLing	-0.002691	0.000205	-13.128	12929	13647	266933
SouthernThai_TK	Yuan	Ho-PhaFaen	-0.000788	0.000204	-3.856	7468	7595	160968
SouthernThai_TK	Yuan	N-TamHang	-0.002486	0.000228	-10.921	5969	6282	125970
SouthernThai_TK	Yuan	Hi-SupuHujung	-0.002671	0.000298	-8.95	2467	2606	51955
SouthernThai_TK	Yuan	Hi-Kinabatagan	-0.002661	0.000222	-11.982	7290	7696	152658
SouthernThai_TK	Yuan	Ho-GuaChaCave	-0.000848	0.000302	-2.81	1798	1832	40373
SouthernThai_TK	Yuan	N-GuaChaCave	-0.002492	0.000203	-12.303	13904	14628	290293
SouthernThai_TK	Yuan	IA-LongLongRak	-0.002317	0.000175	-13.27	10589	11110	224809
SouthernThai_TK	Yuan	Hi-HonHaiCoTien	-0.002704	0.00025	-10.829	4037	4262	83206
SouthernThai_TK	Yuan	N-MaiDaDieu	-0.002389	0.000229	-10.442	4001	4213	88853
SouthernThai_TK	Yuan	N-NamTun	-0.001994	0.000288	-6.932	2569	2679	55195
SouthernThai_TK	Yuan	N-HonHaiCoTien	-0.002081	0.000329	-6.328	1762	1842	38258
SouthernThai_TK	Yuan	French	0.000568	0.000121	4.704	17557	17356	353505
SouthernThai_TK	Yuan	Onge	-0.000752	0.000139	-5.421	17657	17923	353505
SouthernThai_TK	Yuan	Khamu1	-0.002973	0.000129	-23.061	17776	18827	353505
SouthernThai_TK	Yuan	Khamu2	-0.002973	0.000134	-22.247	17758	18809	353505
SouthernThai_TK	Yuan	Khamu3	-0.003077	0.000132	-23.241	17759	18847	353505
SouthernThai_TK	Yuan	Lua1	-0.002956	0.000139	-21.317	17764	18809	353505
SouthernThai_TK	Yuan	Lua2	-0.002917	0.000149	-19.517	17748	18780	353505
SouthernThai_TK	Palaung	Laotian	-0.001699	0.000143	-11.855	18125	18726	353505
SouthernThai_TK	Palaung	BlackTai	-0.001687	0.000157	-10.742	18160	18756	353505
SouthernThai_TK	Palaung	LaoIsan	-0.001423	0.000139	-10.263	18136	18640	353505
SouthernThai_TK	Palaung	Phutai	-0.001552	0.000149	-10.437	18157	18706	353505
SouthernThai_TK	Palaung	Nyaw	-0.001593	0.000151	-10.575	18117	18680	353505
SouthernThai_TK	Palaung	Kalueang	-0.001493	0.000156	-9.565	18122	18650	353505
SouthernThai_TK	Palaung	Saek	-0.001551	0.00015	-10.325	18143	18692	353505
SouthernThai_TK	Palaung	Mon	-0.001515	0.000132	-11.477	18015	18551	353505
SouthernThai_TK	Palaung	Soa	-0.001352	0.000151	-8.955	18129	18607	353505
SouthernThai_TK	Palaung	Bru	-0.001398	0.000157	-8.927	18128	18622	353505
SouthernThai_TK	Palaung	SouthernThai_AN	-0.001072	0.000135	-7.954	18073	18452	353505
SouthernThai_TK	Palaung	HmongDaw	-0.002264	0.000157	-14.391	18043	18843	353505
SouthernThai_TK	Palaung	Khuen	-0.001908	0.000155	-12.32	18108	18782	353505
SouthernThai_TK	Palaung	Lue	-0.001723	0.000154	-11.192	18124	18733	353505
SouthernThai_TK	Palaung	CentralThai	-0.001415	0.000137	-10.306	18060	18560	353505
SouthernThai_TK	Palaung	Khonmueang	-0.001749	0.000143	-12.213	18104	18723	353505
SouthernThai_TK	Palaung	Shan	-0.002105	0.000151	-13.915	18028	18772	353505
SouthernThai_TK	Palaung	Phuan	-0.001673	0.000156	-10.692	18130	18721	353505
SouthernThai_TK	Palaung	HtinPray	-0.001593	0.000163	-9.775	18103	18666	353505
SouthernThai_TK	Palaung	HmongNjua	-0.002104	0.00016	-13.122	18066	18809	353505
SouthernThai_TK	Palaung	Yuan	-0.00165	0.000158	-10.469	18138	18721	353505
SouthernThai_TK	Palaung	Lawa_Western	-0.002447	0.000159	-15.429	17967	18832	353505
SouthernThai_TK	Palaung	Khamu4	-0.001824	0.000157	-11.607	18080	18725	353505
SouthernThai_TK	Palaung	IuMien	-0.00207	0.000154	-13.42	18078	18810	353505
SouthernThai_TK	Palaung	Blang	-0.002135	0.000154	-13.861	18026	18781	353505
SouthernThai_TK	Palaung	KarenSkaw	-0.002219	0.000152	-14.576	17982	18767	353505
SouthernThai_TK	Palaung	Lahu	-0.002165	0.000157	-13.778	18042	18807	353505
SouthernThai_TK	Palaung	Lisu	-0.002344	0.00015	-15.636	17972	18801	353505
SouthernThai_TK	Palaung	Lawa_Eastern	-0.002162	0.000148	-14.587	17988	18753	353505
SouthernThai_TK	Palaung	KarenPadaung	-0.002334	0.000155	-15.015	17986	18812	353505
SouthernThai_TK	Palaung	KarenPwo	-0.00219	0.000154	-14.225	17999	18773	353505
SouthernThai_TK	Palaung	Cambodian	-0.001417	0.000145	-9.77	18113	18614	353505
SouthernThai_TK	Palaung	Japanese	-0.002208	0.000149	-14.866	18010	18791	353505
SouthernThai_TK	Palaung	Han	-0.002205	0.000145	-15.186	18037	18816	353505
SouthernThai_TK	Palaung	Tujia	-0.002111	0.000154	-13.666	18066	18812	353505
SouthernThai_TK	Palaung	Yi	-0.002675	0.000152	-17.583	17930	18876	353505
SouthernThai_TK	Palaung	Miao	-0.00225	0.000155	-14.526	18045	18841	353505
SouthernThai_TK	Palaung	Oroqen	-0.002218	0.000152	-14.588	17968	18752	353505
SouthernThai_TK	Palaung	Daur	-0.002334	0.000151	-15.429	17925	18750	353505
SouthernThai_TK	Palaung	Mongola	-0.002183	0.000148	-14.783	17943	18715	353505
SouthernThai_TK	Palaung	Hezhen	-0.002286	0.000152	-15.071	17947	18755	353505
SouthernThai_TK	Palaung	Xibo	-0.002077	0.000148	-14.039	17954	18688	353505
SouthernThai_TK	Palaung	Uygur	-0.000861	0.000134	-6.425	17836	18141	353505
SouthernThai_TK	Palaung	Dai	-0.001679	0.000151	-11.096	18152	18745	353505
SouthernThai_TK	Palaung	Lahu_C	-0.002088	0.000157	-13.272	18043	18781	353505
SouthernThai_TK	Palaung	She	-0.002146	0.000154	-13.897	18067	18826	353505
SouthernThai_TK	Palaung	Naxi	-0.002681	0.000154	-17.435	17915	18863	353505
SouthernThai_TK	Palaung	Tu	-0.002217	0.000147	-15.051	17940	18724	353505
SouthernThai_TK	Palaung	Mala	0.000324	0.000126	2.57	17843	17728	353505
SouthernThai_TK	Palaung	Brahmin_Tiwari	0.000474	0.000127	3.746	17794	17626	353505
SouthernThai_TK	Palaung	Kharia	-0.000364	0.000131	-2.775	17899	18028	353505
SouthernThai_TK	Palaung	Lodhi	0.000456	0.000129	3.533	17847	17686	353505
SouthernThai_TK	Palaung	Vishwabrahmin	0.000282	0.000131	2.147	17833	17733	353505
SouthernThai_TK	Palaung	Borneo	-0.001246	0.000154	-8.113	18186	18626	353505
SouthernThai_TK	Palaung	Semende	-0.001141	0.000157	-7.255	18222	18625	353505
SouthernThai_TK	Palaung	Mamanwa	-0.001132	0.000145	-7.803	18025	18425	353505
SouthernThai_TK	Palaung	Atayal	-0.001415	0.000166	-8.54	18201	18701	353505
SouthernThai_TK	Palaung	Amis	-0.001282	0.000159	-8.078	18231	18684	353505
SouthernThai_TK	Palaung	Kinh	-0.001702	0.000152	-11.2	18120	18721	353505
SouthernThai_TK	Palaung	Gujarati	0.000483	0.000123	3.917	17787	17616	353505
SouthernThai_TK	Palaung	Thai	-0.001529	0.000148	-10.327	18044	18585	353505
SouthernThai_TK	Palaung	Mlabri	-0.001599	0.000191	-8.359	18082	18647	353505
SouthernThai_TK	Palaung	HtinMal	-0.001706	0.000162	-10.529	18103	18706	353505
SouthernThai_TK	Palaung	N-ManBac	-0.00111	0.000267	-4.16	4940	5047	97036
SouthernThai_TK	Palaung	BA-NuiNap	-0.001267	0.000197	-6.42	11801	12104	238938
SouthernThai_TK	Palaung	N-Oakaie	-0.002336	0.000343	-6.818	3080	3221	60677
SouthernThai_TK	Palaung	IA-VatKomnou	-0.000883	0.000544	-1.624	858	873	16866
SouthernThai_TK	Palaung	N-LoyangUjungCave	-0.000815	0.00035	-2.33	2329	2369	48372
SouthernThai_TK	Palaung	N-TamPaLing	-0.001183	0.000226	-5.246	13194	13510	266933
SouthernThai_TK	Palaung	Ho-PhaFaen	-0.000539	0.000223	-2.421	7541	7627	160968
SouthernThai_TK	Palaung	N-TamHang	-0.001307	0.000251	-5.214	6079	6244	125970
SouthernThai_TK	Palaung	Hi-SupuHujung	-0.001068	0.000337	-3.167	2517	2572	51955
SouthernThai_TK	Palaung	Hi-Kinabatagan	-0.001174	0.000248	-4.739	7442	7622	152658
SouthernThai_TK	Palaung	Ho-GuaChaCave	-0.000812	0.000332	-2.448	1819	1852	40373
SouthernThai_TK	Palaung	N-GuaChaCave	-0.00106	0.000209	-5.059	14190	14497	290293
SouthernThai_TK	Palaung	IA-LongLongRak	-0.001964	0.000201	-9.776	10696	11138	224809
SouthernThai_TK	Palaung	Hi-HonHaiCoTien	-0.000966	0.000303	-3.191	4135	4215	83206
SouthernThai_TK	Palaung	N-MaiDaDieu	-0.001138	0.000248	-4.582	4087	4188	88853
SouthernThai_TK	Palaung	N-NamTun	-0.001369	0.000329	-4.157	2604	2680	55195
SouthernThai_TK	Palaung	N-HonHaiCoTien	-0.00091	0.000376	-2.419	1794	1829	38258
SouthernThai_TK	Palaung	French	0.000683	0.000138	4.966	17709	17467	353505
SouthernThai_TK	Palaung	Onge	-0.000523	0.000159	-3.29	17823	18008	353505
SouthernThai_TK	Palaung	Khamu1	-0.001795	0.000147	-12.226	18085	18719	353505
SouthernThai_TK	Palaung	Khamu2	-0.001827	0.000154	-11.832	18067	18713	353505
SouthernThai_TK	Palaung	Khamu3	-0.001881	0.000153	-12.326	18075	18740	353505
SouthernThai_TK	Palaung	Lua1	-0.00166	0.000166	-10.015	18094	18680	353505
SouthernThai_TK	Palaung	Lua2	-0.001694	0.000176	-9.631	18066	18665	353505
SouthernThai_TK	Lawa_Western	Laotian	-0.001984	0.000144	-13.811	18076	18777	353505
SouthernThai_TK	Lawa_Western	BlackTai	-0.001931	0.000152	-12.668	18113	18796	353505
SouthernThai_TK	Lawa_Western	LaoIsan	-0.001871	0.000145	-12.915	18064	18725	353505
SouthernThai_TK	Lawa_Western	Phutai	-0.001907	0.000153	-12.493	18098	18772	353505
SouthernThai_TK	Lawa_Western	Nyaw	-0.001981	0.000152	-12.995	18055	18755	353505
SouthernThai_TK	Lawa_Western	Kalueang	-0.001932	0.000156	-12.379	18049	18732	353505
SouthernThai_TK	Lawa_Western	Saek	-0.00176	0.000148	-11.857	18105	18728	353505
SouthernThai_TK	Lawa_Western	Mon	-0.001715	0.000131	-13.073	17979	18585	353505
SouthernThai_TK	Lawa_Western	Soa	-0.001908	0.000151	-12.673	18040	18714	353505
SouthernThai_TK	Lawa_Western	Bru	-0.002087	0.000155	-13.486	18017	18755	353505
SouthernThai_TK	Lawa_Western	SouthernThai_AN	-0.001387	0.000136	-10.212	18020	18510	353505
SouthernThai_TK	Lawa_Western	HmongDaw	-0.002089	0.000159	-13.172	18062	18800	353505
SouthernThai_TK	Lawa_Western	Khuen	-0.001995	0.000153	-13.059	18086	18791	353505
SouthernThai_TK	Lawa_Western	Lue	-0.001812	0.000153	-11.83	18104	18744	353505
SouthernThai_TK	Lawa_Western	CentralThai	-0.001646	0.000139	-11.88	18019	18601	353505
SouthernThai_TK	Lawa_Western	Khonmueang	-0.001857	0.000145	-12.785	18083	18739	353505
SouthernThai_TK	Lawa_Western	Shan	-0.0023	0.000143	-16.03	17989	18802	353505
SouthernThai_TK	Lawa_Western	Phuan	-0.001955	0.000149	-13.09	18082	18774	353505
SouthernThai_TK	Lawa_Western	HtinPray	-0.002394	0.000159	-15.069	17975	18821	353505
SouthernThai_TK	Lawa_Western	HmongNjua	-0.002051	0.000162	-12.644	18070	18795	353505
SouthernThai_TK	Lawa_Western	Yuan	-0.001934	0.000152	-12.703	18087	18770	353505
SouthernThai_TK	Lawa_Western	Palaung	-0.002574	0.000152	-16.911	17922	18832	353505
SouthernThai_TK	Lawa_Western	Khamu4	-0.002476	0.000155	-15.969	17976	18851	353505
SouthernThai_TK	Lawa_Western	IuMien	-0.002057	0.000154	-13.351	18076	18803	353505
SouthernThai_TK	Lawa_Western	Blang	-0.00273	0.00015	-18.239	17932	18897	353505
SouthernThai_TK	Lawa_Western	KarenSkaw	-0.002948	0.000156	-18.878	17865	18907	353505
SouthernThai_TK	Lawa_Western	Lahu	-0.002461	0.00015	-16.352	17992	18861	353505
SouthernThai_TK	Lawa_Western	Lisu	-0.002446	0.000153	-15.954	17950	18815	353505
SouthernThai_TK	Lawa_Western	Lawa_Eastern	-0.003145	0.00015	-20.999	17833	18945	353505
SouthernThai_TK	Lawa_Western	KarenPadaung	-0.002931	0.000149	-19.65	17890	18926	353505
SouthernThai_TK	Lawa_Western	KarenPwo	-0.002832	0.000158	-17.898	17894	18895	353505
SouthernThai_TK	Lawa_Western	Cambodian	-0.001893	0.000144	-13.1	18037	18706	353505
SouthernThai_TK	Lawa_Western	Japanese	-0.001924	0.000148	-12.964	18047	18727	353505
SouthernThai_TK	Lawa_Western	Han	-0.002005	0.000145	-13.81	18062	18771	353505
SouthernThai_TK	Lawa_Western	Tujia	-0.001996	0.000154	-13.001	18077	18783	353505
SouthernThai_TK	Lawa_Western	Yi	-0.002362	0.00015	-15.701	17973	18808	353505
SouthernThai_TK	Lawa_Western	Miao	-0.002031	0.000151	-13.433	18072	18790	353505
SouthernThai_TK	Lawa_Western	Oroqen	-0.001946	0.000154	-12.654	18005	18693	353505
SouthernThai_TK	Lawa_Western	Daur	-0.001984	0.000152	-13.052	17974	18676	353505
SouthernThai_TK	Lawa_Western	Mongola	-0.002029	0.000146	-13.908	17962	18679	353505
SouthernThai_TK	Lawa_Western	Hezhen	-0.002042	0.000153	-13.391	17981	18703	353505
SouthernThai_TK	Lawa_Western	Xibo	-0.001948	0.00015	-12.947	17967	18656	353505
SouthernThai_TK	Lawa_Western	Uygur	-0.00064	0.000132	-4.861	17863	18089	353505
SouthernThai_TK	Lawa_Western	Dai	-0.001789	0.000149	-11.985	18129	18762	353505
SouthernThai_TK	Lawa_Western	Lahu_C	-0.00228	0.000156	-14.637	18005	18811	353505
SouthernThai_TK	Lawa_Western	She	-0.001912	0.000156	-12.282	18097	18773	353505
SouthernThai_TK	Lawa_Western	Naxi	-0.002315	0.000157	-14.776	17967	18786	353505
SouthernThai_TK	Lawa_Western	Tu	-0.001991	0.000148	-13.462	17970	18674	353505
SouthernThai_TK	Lawa_Western	Mala	0.000395	0.000129	3.063	17847	17708	353505
SouthernThai_TK	Lawa_Western	Brahmin_Tiwari	0.000621	0.000125	4.979	17814	17594	353505
SouthernThai_TK	Lawa_Western	Kharia	-0.000357	0.000135	-2.643	17895	18022	353505
SouthernThai_TK	Lawa_Western	Lodhi	0.000585	0.000127	4.615	17864	17657	353505
SouthernThai_TK	Lawa_Western	Vishwabrahmin	0.000446	0.000129	3.458	17855	17697	353505
SouthernThai_TK	Lawa_Western	Borneo	-0.001913	0.000152	-12.57	18076	18753	353505
SouthernThai_TK	Lawa_Western	Semende	-0.001431	0.000158	-9.051	18169	18675	353505
SouthernThai_TK	Lawa_Western	Mamanwa	-0.001109	0.000145	-7.653	18023	18415	353505
SouthernThai_TK	Lawa_Western	Atayal	-0.001536	0.000169	-9.108	18171	18714	353505
SouthernThai_TK	Lawa_Western	Amis	-0.001446	0.00016	-9.016	18195	18706	353505
SouthernThai_TK	Lawa_Western	Kinh	-0.001896	0.000152	-12.486	18087	18757	353505
SouthernThai_TK	Lawa_Western	Gujarati	0.000633	0.000124	5.125	17804	17581	353505
SouthernThai_TK	Lawa_Western	Thai	-0.00167	0.000143	-11.642	18018	18608	353505
SouthernThai_TK	Lawa_Western	Mlabri	-0.002594	0.000193	-13.434	17921	18838	353505
SouthernThai_TK	Lawa_Western	HtinMal	-0.002352	0.00016	-14.739	18001	18832	353505
SouthernThai_TK	Lawa_Western	N-ManBac	-0.001673	0.000261	-6.41	4919	5081	97036
SouthernThai_TK	Lawa_Western	BA-NuiNap	-0.001673	0.000185	-9.054	11770	12169	238938
SouthernThai_TK	Lawa_Western	N-Oakaie	-0.002345	0.000339	-6.915	3078	3220	60677
SouthernThai_TK	Lawa_Western	IA-VatKomnou	-0.001388	0.000559	-2.485	857	881	16866
SouthernThai_TK	Lawa_Western	N-LoyangUjungCave	-0.001591	0.000328	-4.857	2311	2388	48372
SouthernThai_TK	Lawa_Western	N-TamPaLing	-0.002265	0.00024	-9.442	13077	13682	266933
SouthernThai_TK	Lawa_Western	Ho-PhaFaen	-0.000689	0.000236	-2.926	7532	7643	160968
SouthernThai_TK	Lawa_Western	N-TamHang	-0.002198	0.000253	-8.702	6035	6312	125970
SouthernThai_TK	Lawa_Western	Hi-SupuHujung	-0.001503	0.000352	-4.275	2508	2586	51955
SouthernThai_TK	Lawa_Western	Hi-Kinabatagan	-0.001427	0.000248	-5.745	7429	7647	152658
SouthernThai_TK	Lawa_Western	Ho-GuaChaCave	-0.000683	0.000336	-2.031	1817	1845	40373
SouthernThai_TK	Lawa_Western	N-GuaChaCave	-0.001624	0.000227	-7.162	14115	14586	290293
SouthernThai_TK	Lawa_Western	IA-LongLongRak	-0.002224	0.000199	-11.203	10675	11176	224809
SouthernThai_TK	Lawa_Western	Hi-HonHaiCoTien	-0.001093	0.0003	-3.643	4128	4219	83206
SouthernThai_TK	Lawa_Western	N-MaiDaDieu	-0.001941	0.000246	-7.882	4057	4229	88853
SouthernThai_TK	Lawa_Western	N-NamTun	-0.001392	0.000325	-4.286	2603	2679	55195
SouthernThai_TK	Lawa_Western	N-HonHaiCoTien	-0.001336	0.00037	-3.612	1789	1840	38258
SouthernThai_TK	Lawa_Western	French	0.000718	0.000133	5.412	17707	17453	353505
SouthernThai_TK	Lawa_Western	Onge	-0.000495	0.000161	-3.07	17821	17996	353505
SouthernThai_TK	Lawa_Western	Khamu1	-0.00233	0.000153	-15.241	18001	18825	353505
SouthernThai_TK	Lawa_Western	Khamu2	-0.002489	0.000153	-16.263	17960	18839	353505
[truncated: 679,386+ more rows]

## Sheet: Sup Table 5
Supplementary table _ : The result of the f4 (W, X: Y, Outgroup) with transversion only, where Outgroup = French, W are Ancient groups
W	X	Y	f4	stderr	Zscore	BABA	ABBA	nsnps
Ho-PhaFaen	Han	Khamu1	-0.008633	0.000565	-15.27	1272	1519	28566
Ho-PhaFaen	Han	Khamu2	-0.008231	0.000544	-15.139	1274	1510	28566
Ho-PhaFaen	Han	Khamu3	-0.008776	0.000556	-15.783	1272	1522	28566
Ho-PhaFaen	Han	Lua1	-0.008227	0.000603	-13.648	1278	1513	28566
Ho-PhaFaen	Han	Lua2	-0.007348	0.000668	-10.992	1290	1500	28566
Ho-PhaFaen	Han	Mlabri	-0.00828	0.00075	-11.045	1278	1515	28566
Ho-PhaFaen	Han	Khamu4	-0.008668	0.000576	-15.058	1276	1523	28566
Ho-PhaFaen	Han	Blang	-0.007929	0.000573	-13.836	1282	1509	28566
Ho-PhaFaen	Han	Lawa_Western	-0.008651	0.000592	-14.618	1270	1517	28566
Ho-PhaFaen	Han	Lawa_Eastern	-0.008844	0.000565	-15.665	1266	1518	28566
Ho-PhaFaen	Han	Palaung	-0.008591	0.00059	-14.571	1269	1515	28566
Ho-PhaFaen	Han	Khonmueang	-0.009633	0.000546	-17.649	1262	1537	28566
Ho-PhaFaen	Han	Khuen	-0.010186	0.000575	-17.716	1254	1545	28566
Ho-PhaFaen	Han	Lue	-0.009795	0.000587	-16.673	1260	1540	28566
Ho-PhaFaen	Han	Phuan	-0.009764	0.000559	-17.457	1258	1537	28566
Ho-PhaFaen	Han	Shan	-0.00925	0.00055	-16.811	1265	1530	28566
Ho-PhaFaen	Han	Yuan	-0.009063	0.00058	-15.629	1268	1526	28566
Ho-PhaFaen	Han	KarenPadaung	-0.008554	0.000554	-15.44	1272	1516	28566
Ho-PhaFaen	Han	KarenPwo	-0.008156	0.000577	-14.128	1278	1511	28566
Ho-PhaFaen	Han	KarenSkaw	-0.008274	0.000572	-14.474	1278	1515	28566
Ho-PhaFaen	Han	Lahu	-0.009459	0.000565	-16.743	1262	1532	28566
Ho-PhaFaen	Han	Lisu	-0.009649	0.000568	-16.978	1256	1531	28566
Ho-PhaFaen	Han	HmongDaw	-0.010506	0.000586	-17.936	1248	1548	28566
Ho-PhaFaen	Han	HmongNjua	-0.010027	0.000612	-16.382	1258	1545	28566
Ho-PhaFaen	Han	IuMien	-0.010544	0.000561	-18.809	1250	1551	28566
Ho-PhaFaen	Han	Bru	-0.007658	0.000571	-13.414	1282	1500	28566
Ho-PhaFaen	Han	HtinMal	-0.008047	0.000619	-13.009	1284	1514	28566
Ho-PhaFaen	Han	HtinPray	-0.007817	0.000589	-13.267	1283	1506	28566
Ho-PhaFaen	Han	Soa	-0.007753	0.000557	-13.92	1284	1505	28566
Ho-PhaFaen	Han	BlackTai	-0.009514	0.000574	-16.573	1264	1536	28566
Ho-PhaFaen	Han	Kalueang	-0.008799	0.000553	-15.902	1269	1520	28566
Ho-PhaFaen	Han	LaoIsan	-0.008248	0.000525	-15.721	1276	1512	28566
Ho-PhaFaen	Han	Laotian	-0.009355	0.000522	-17.909	1264	1532	28566
Ho-PhaFaen	Han	Nyaw	-0.008657	0.000574	-15.076	1271	1518	28566
Ho-PhaFaen	Han	Phutai	-0.009162	0.000558	-16.428	1267	1529	28566
Ho-PhaFaen	Han	Saek	-0.009161	0.00058	-15.798	1267	1528	28566
Ho-PhaFaen	Han	Mon	-0.007514	0.000468	-16.042	1272	1487	28566
Ho-PhaFaen	Han	CentralThai	-0.007605	0.000509	-14.954	1279	1496	28566
Ho-PhaFaen	Han	Thai	-0.008084	0.000537	-15.067	1270	1501	28566
Ho-PhaFaen	Han	SouthernThai_TK	-0.007273	0.000501	-14.515	1273	1481	28566
Ho-PhaFaen	Han	SouthernThai_AN	-0.006738	0.000495	-13.617	1282	1475	28566
Ho-GuaChaCave	Han	Khamu1	-0.00779	0.001026	-7.593	309	365	7214
Ho-GuaChaCave	Han	Khamu2	-0.008208	0.001012	-8.113	307	366	7214
Ho-GuaChaCave	Han	Khamu3	-0.008192	0.000994	-8.238	308	367	7214
Ho-GuaChaCave	Han	Lua1	-0.007585	0.001074	-7.059	310	365	7214
Ho-GuaChaCave	Han	Lua2	-0.007148	0.001221	-5.854	313	364	7214
Ho-GuaChaCave	Han	Mlabri	-0.008056	0.001395	-5.776	310	368	7214
Ho-GuaChaCave	Han	Khamu4	-0.007842	0.001028	-7.628	309	366	7214
Ho-GuaChaCave	Han	Blang	-0.00883	0.00102	-8.661	304	368	7214
Ho-GuaChaCave	Han	Lawa_Western	-0.009145	0.001042	-8.777	304	370	7214
Ho-GuaChaCave	Han	Lawa_Eastern	-0.008205	0.001005	-8.162	308	367	7214
Ho-GuaChaCave	Han	Palaung	-0.008108	0.001053	-7.7	308	366	7214
Ho-GuaChaCave	Han	Khonmueang	-0.009211	0.000935	-9.855	304	371	7214
Ho-GuaChaCave	Han	Khuen	-0.009244	0.001052	-8.789	306	373	7214
Ho-GuaChaCave	Han	Lue	-0.00934	0.001053	-8.866	304	372	7214
Ho-GuaChaCave	Han	Phuan	-0.009444	0.000995	-9.491	303	371	7214
Ho-GuaChaCave	Han	Shan	-0.008863	0.001005	-8.822	305	369	7214
Ho-GuaChaCave	Han	Yuan	-0.008869	0.001029	-8.616	306	370	7214
Ho-GuaChaCave	Han	KarenPadaung	-0.00851	0.001011	-8.415	305	366	7214
Ho-GuaChaCave	Han	KarenPwo	-0.006953	0.001048	-6.636	311	361	7214
Ho-GuaChaCave	Han	KarenSkaw	-0.007517	0.001052	-7.143	311	366	7214
Ho-GuaChaCave	Han	Lahu	-0.008515	0.001058	-8.045	306	367	7214
Ho-GuaChaCave	Han	Lisu	-0.008669	0.001009	-8.589	305	367	7214
Ho-GuaChaCave	Han	HmongDaw	-0.009466	0.00111	-8.528	306	374	7214
Ho-GuaChaCave	Han	HmongNjua	-0.01017	0.001142	-8.902	302	376	7214
Ho-GuaChaCave	Han	IuMien	-0.01023	0.001049	-9.754	302	376	7214
Ho-GuaChaCave	Han	Bru	-0.007628	0.001032	-7.395	308	363	7214
Ho-GuaChaCave	Han	HtinMal	-0.00683	0.001096	-6.233	313	362	7214
Ho-GuaChaCave	Han	HtinPray	-0.008311	0.0011	-7.555	307	367	7214
Ho-GuaChaCave	Han	Soa	-0.007707	0.001016	-7.585	310	366	7214
Ho-GuaChaCave	Han	BlackTai	-0.010017	0.001044	-9.598	302	375	7214
Ho-GuaChaCave	Han	Kalueang	-0.008321	0.001007	-8.266	308	368	7214
Ho-GuaChaCave	Han	LaoIsan	-0.008066	0.000914	-8.826	308	366	7214
Ho-GuaChaCave	Han	Laotian	-0.008855	0.000936	-9.461	306	370	7214
Ho-GuaChaCave	Han	Nyaw	-0.007612	0.001006	-7.57	310	365	7214
Ho-GuaChaCave	Han	Phutai	-0.008844	0.000992	-8.916	305	369	7214
Ho-GuaChaCave	Han	Saek	-0.008099	0.000998	-8.111	308	367	7214
Ho-GuaChaCave	Han	Mon	-0.006922	0.00084	-8.243	308	358	7214
Ho-GuaChaCave	Han	CentralThai	-0.007399	0.0009	-8.217	308	361	7214
Ho-GuaChaCave	Han	Thai	-0.007301	0.000964	-7.572	309	361	7214
Ho-GuaChaCave	Han	SouthernThai_TK	-0.007164	0.000888	-8.069	308	359	7214
Ho-GuaChaCave	Han	SouthernThai_AN	-0.006358	0.000874	-7.275	310	356	7214
N-GuaChaCave	Han	Khamu1	0.000636	0.000449	1.417	2460	2427	51452
N-GuaChaCave	Han	Khamu2	0.000769	0.000425	1.81	2460	2420	51452
N-GuaChaCave	Han	Khamu3	0.000327	0.000443	0.739	2453	2436	51452
N-GuaChaCave	Han	Lua1	0.001955	0.000483	4.045	2495	2394	51452
N-GuaChaCave	Han	Lua2	0.00199	0.000542	3.669	2495	2393	51452
N-GuaChaCave	Han	Mlabri	0.001344	0.000606	2.218	2481	2412	51452
N-GuaChaCave	Han	Khamu4	0.001018	0.000451	2.255	2474	2422	51452
N-GuaChaCave	Han	Blang	-1.5e-05	0.00045	-0.033	2441	2442	51452
N-GuaChaCave	Han	Lawa_Western	-0.000544	0.00045	-1.209	2422	2450	51452
N-GuaChaCave	Han	Lawa_Eastern	-5.1e-05	0.000443	-0.114	2433	2436	51452
N-GuaChaCave	Han	Palaung	-0.001384	0.00045	-3.076	2397	2468	51452
N-GuaChaCave	Han	Khonmueang	-0.001356	0.000427	-3.175	2411	2481	51452
N-GuaChaCave	Han	Khuen	-0.001408	0.000459	-3.066	2411	2484	51452
N-GuaChaCave	Han	Lue	-0.001257	0.000454	-2.771	2417	2482	51452
N-GuaChaCave	Han	Phuan	-0.001005	0.000449	-2.239	2421	2472	51452
N-GuaChaCave	Han	Shan	-0.001119	0.000449	-2.49	2411	2468	51452
N-GuaChaCave	Han	Yuan	-0.00059	0.000449	-1.314	2428	2459	51452
N-GuaChaCave	Han	KarenPadaung	1.1e-05	0.000441	0.024	2438	2437	51452
N-GuaChaCave	Han	KarenPwo	-5e-05	0.000457	-0.11	2434	2437	51452
N-GuaChaCave	Han	KarenSkaw	-4.9e-05	0.00046	-0.106	2439	2441	51452
N-GuaChaCave	Han	Lahu	-0.000979	0.000463	-2.115	2416	2467	51452
N-GuaChaCave	Han	Lisu	-0.002	0.000451	-4.438	2383	2486	51452
N-GuaChaCave	Han	HmongDaw	-0.002093	0.000481	-4.352	2390	2498	51452
N-GuaChaCave	Han	HmongNjua	-0.002019	0.000506	-3.99	2400	2504	51452
N-GuaChaCave	Han	IuMien	-0.001927	0.000452	-4.267	2396	2495	51452
N-GuaChaCave	Han	Bru	0.001544	0.000447	3.451	2479	2400	51452
N-GuaChaCave	Han	HtinMal	0.001004	0.000493	2.034	2473	2421	51452
N-GuaChaCave	Han	HtinPray	0.001553	0.000466	3.331	2490	2410	51452
N-GuaChaCave	Han	Soa	0.001205	0.000442	2.725	2474	2412	51452
N-GuaChaCave	Han	BlackTai	-0.00102	0.000458	-2.227	2425	2477	51452
N-GuaChaCave	Han	Kalueang	0.000175	0.000444	0.393	2444	2435	51452
N-GuaChaCave	Han	LaoIsan	4e-05	0.00041	0.097	2437	2435	51452
N-GuaChaCave	Han	Laotian	-0.000429	0.000414	-1.034	2436	2458	51452
N-GuaChaCave	Han	Nyaw	-5.3e-05	0.000456	-0.116	2442	2445	51452
N-GuaChaCave	Han	Phutai	7.7e-05	0.00044	0.176	2451	2447	51452
N-GuaChaCave	Han	Saek	5e-06	0.000448	0.01	2443	2443	51452
N-GuaChaCave	Han	Mon	-0.000575	0.000368	-1.563	2391	2421	51452
N-GuaChaCave	Han	CentralThai	-0.000473	0.000387	-1.224	2408	2432	51452
N-GuaChaCave	Han	Thai	-0.000288	0.000413	-0.698	2415	2430	51452
N-GuaChaCave	Han	SouthernThai_TK	-0.000408	0.000386	-1.059	2392	2413	51452
N-GuaChaCave	Han	SouthernThai_AN	0.000335	0.000386	0.868	2416	2399	51452
N-ManBac	Han	Khamu1	-0.000748	0.00065	-1.15	822	834	16621
N-ManBac	Han	Khamu2	0.000789	0.000651	1.213	837	824	16621
N-ManBac	Han	Khamu3	-0.000188	0.000646	-0.291	830	833	16621
N-ManBac	Han	Lua1	0.000819	0.000714	1.147	839	825	16621
N-ManBac	Han	Lua2	0.000261	0.000781	0.335	834	830	16621
N-ManBac	Han	Mlabri	0.000364	0.000888	0.41	835	829	16621
N-ManBac	Han	Khamu4	0.000574	0.000671	0.855	834	825	16621
N-ManBac	Han	Blang	-0.000563	0.000644	-0.874	823	833	16621
N-ManBac	Han	Lawa_Western	-0.000454	0.000669	-0.679	825	832	16621
N-ManBac	Han	Lawa_Eastern	-0.000761	0.000645	-1.181	821	833	16621
N-ManBac	Han	Palaung	-0.001582	0.000665	-2.38	812	838	16621
N-ManBac	Han	Khonmueang	-0.001071	0.000607	-1.763	822	840	16621
N-ManBac	Han	Khuen	-0.001054	0.000657	-1.604	823	840	16621
N-ManBac	Han	Lue	-0.001312	0.000673	-1.949	822	844	16621
N-ManBac	Han	Phuan	-0.001128	0.000653	-1.729	820	839	16621
N-ManBac	Han	Shan	-0.001098	0.000634	-1.733	819	838	16621
N-ManBac	Han	Yuan	-0.000668	0.000668	-1	825	836	16621
N-ManBac	Han	KarenPadaung	-0.000645	0.000651	-0.991	823	834	16621
N-ManBac	Han	KarenPwo	8e-05	0.00067	0.12	828	827	16621
N-ManBac	Han	KarenSkaw	-0.000506	0.000672	-0.752	825	833	16621
N-ManBac	Han	Lahu	-0.001289	0.000671	-1.92	819	841	16621
N-ManBac	Han	Lisu	-0.002172	0.000651	-3.337	808	844	16621
N-ManBac	Han	HmongDaw	-0.00224	0.000699	-3.205	811	849	16621
N-ManBac	Han	HmongNjua	-0.002247	0.000719	-3.125	812	849	16621
N-ManBac	Han	IuMien	-0.001751	0.000675	-2.593	818	847	16621
N-ManBac	Han	Bru	0.000624	0.000666	0.937	831	821	16621
N-ManBac	Han	HtinMal	0.000763	0.00072	1.059	838	825	16621
N-ManBac	Han	HtinPray	0.000985	0.000681	1.446	840	823	16621
N-ManBac	Han	Soa	0.000885	0.00063	1.404	836	821	16621
N-ManBac	Han	BlackTai	-0.000874	0.000666	-1.313	826	841	16621
N-ManBac	Han	Kalueang	0.000124	0.000666	0.186	828	826	16621
N-ManBac	Han	LaoIsan	-0.000117	0.000601	-0.195	828	830	16621
N-ManBac	Han	Laotian	-0.000859	0.000615	-1.396	825	839	16621
N-ManBac	Han	Nyaw	-0.000509	0.00066	-0.771	825	833	16621
N-ManBac	Han	Phutai	-0.000401	0.000667	-0.602	827	834	16621
N-ManBac	Han	Saek	-0.000753	0.000647	-1.162	824	836	16621
N-ManBac	Han	Mon	-0.000873	0.000531	-1.645	810	824	16621
N-ManBac	Han	CentralThai	-0.000853	0.000575	-1.483	815	830	16621
N-ManBac	Han	Thai	-0.000866	0.000633	-1.369	815	830	16621
N-ManBac	Han	SouthernThai_TK	-0.000496	0.000568	-0.872	811	819	16621
N-ManBac	Han	SouthernThai_AN	-0.000497	0.000553	-0.899	813	822	16621
N-NamTun	Han	Khamu1	-0.000713	0.000788	-0.906	443	450	9877
N-NamTun	Han	Khamu2	-0.000698	0.000799	-0.874	441	448	9877
N-NamTun	Han	Khamu3	-0.000241	0.000807	-0.299	445	447	9877
N-NamTun	Han	Lua1	-0.000824	0.00093	-0.886	442	450	9877
N-NamTun	Han	Lua2	-0.000266	0.001014	-0.262	444	447	9877
N-NamTun	Han	Mlabri	0.001057	0.001144	0.924	450	439	9877
N-NamTun	Han	Khamu4	-0.000281	0.000832	-0.338	444	447	9877
N-NamTun	Han	Blang	-0.000545	0.000833	-0.654	442	447	9877
N-NamTun	Han	Lawa_Western	-0.001796	0.000845	-2.124	437	455	9877
N-NamTun	Han	Lawa_Eastern	-0.002075	0.000796	-2.607	433	454	9877
N-NamTun	Han	Palaung	-0.00142	0.00082	-1.731	436	450	9877
N-NamTun	Han	Khonmueang	-0.001837	0.000747	-2.46	437	455	9877
N-NamTun	Han	Khuen	-0.001933	0.000847	-2.283	438	458	9877
N-NamTun	Han	Lue	-0.001889	0.000838	-2.254	438	457	9877
N-NamTun	Han	Phuan	-0.001554	0.000839	-1.853	439	454	9877
N-NamTun	Han	Shan	-0.001652	0.000783	-2.11	436	452	9877
N-NamTun	Han	Yuan	-0.001804	0.000814	-2.216	436	454	9877
N-NamTun	Han	KarenPadaung	-0.001675	0.000827	-2.027	435	451	9877
N-NamTun	Han	KarenPwo	-0.000695	0.000851	-0.817	441	448	9877
N-NamTun	Han	KarenSkaw	-0.000795	0.000827	-0.962	440	448	9877
N-NamTun	Han	Lahu	-0.001323	0.000848	-1.56	441	454	9877
N-NamTun	Han	Lisu	-0.002317	0.00083	-2.793	432	455	9877
N-NamTun	Han	HmongDaw	-0.002662	0.000875	-3.043	435	462	9877
N-NamTun	Han	HmongNjua	-0.002921	0.000901	-3.242	435	464	9877
N-NamTun	Han	IuMien	-0.00217	0.00084	-2.584	439	461	9877
N-NamTun	Han	Bru	-0.000385	0.000858	-0.449	443	447	9877
N-NamTun	Han	HtinMal	-0.00098	0.000898	-1.092	441	450	9877
N-NamTun	Han	HtinPray	-0.000467	0.000866	-0.539	444	448	9877
N-NamTun	Han	Soa	-0.000623	0.000835	-0.746	443	450	9877
N-NamTun	Han	BlackTai	-0.002194	0.000848	-2.589	435	457	9877
N-NamTun	Han	Kalueang	-0.00093	0.000821	-1.133	441	451	9877
N-NamTun	Han	LaoIsan	-0.001306	0.000771	-1.693	438	451	9877
N-NamTun	Han	Laotian	-0.001108	0.00075	-1.477	442	453	9877
N-NamTun	Han	Nyaw	-0.000449	0.000826	-0.544	443	447	9877
N-NamTun	Han	Phutai	-0.001302	0.000807	-1.612	440	453	9877
N-NamTun	Han	Saek	-0.000877	0.000816	-1.076	440	449	9877
N-NamTun	Han	Mon	-0.001192	0.000668	-1.783	433	445	9877
N-NamTun	Han	CentralThai	-0.001648	0.000703	-2.343	433	449	9877
N-NamTun	Han	Thai	-0.001019	0.000748	-1.363	437	447	9877
N-NamTun	Han	SouthernThai_TK	-0.001195	0.000678	-1.762	433	445	9877
N-NamTun	Han	SouthernThai_AN	-0.00105	0.000694	-1.511	434	445	9877
N-MaiDaDieu	Han	Khamu1	-0.001011	0.000626	-1.614	703	719	15631
N-MaiDaDieu	Han	Khamu2	-0.001282	0.000607	-2.111	699	719	15631
N-MaiDaDieu	Han	Khamu3	-0.00142	0.000621	-2.288	699	722	15631
N-MaiDaDieu	Han	Lua1	-9.6e-05	0.00067	-0.143	708	710	15631
N-MaiDaDieu	Han	Lua2	0.000463	0.000732	0.632	713	705	15631
N-MaiDaDieu	Han	Mlabri	-0.000556	0.000897	-0.619	710	718	15631
N-MaiDaDieu	Han	Khamu4	-0.001124	0.000656	-1.715	703	721	15631
N-MaiDaDieu	Han	Blang	-0.001075	0.00063	-1.706	700	717	15631
N-MaiDaDieu	Han	Lawa_Western	-0.002122	0.000651	-3.26	694	727	15631
N-MaiDaDieu	Han	Lawa_Eastern	-0.001677	0.000644	-2.606	697	724	15631
N-MaiDaDieu	Han	Palaung	-0.00253	0.000665	-3.805	688	728	15631
N-MaiDaDieu	Han	Khonmueang	-0.002321	0.000596	-3.893	694	730	15631
N-MaiDaDieu	Han	Khuen	-0.002358	0.000652	-3.618	695	732	15631
N-MaiDaDieu	Han	Lue	-0.002502	0.000662	-3.779	693	732	15631
N-MaiDaDieu	Han	Phuan	-0.002472	0.000643	-3.845	690	729	15631
N-MaiDaDieu	Han	Shan	-0.002398	0.000631	-3.802	692	730	15631
N-MaiDaDieu	Han	Yuan	-0.002068	0.000633	-3.266	693	726	15631
N-MaiDaDieu	Han	KarenPadaung	-0.001638	0.000636	-2.577	696	722	15631
N-MaiDaDieu	Han	KarenPwo	-0.00155	0.000625	-2.48	696	721	15631
N-MaiDaDieu	Han	KarenSkaw	-0.002147	0.000648	-3.315	693	727	15631
N-MaiDaDieu	Han	Lahu	-0.002527	0.000666	-3.796	692	731	15631
N-MaiDaDieu	Han	Lisu	-0.003134	0.000642	-4.881	684	733	15631
N-MaiDaDieu	Han	HmongDaw	-0.003193	0.000705	-4.53	684	734	15631
N-MaiDaDieu	Han	HmongNjua	-0.003262	0.000692	-4.71	687	738	15631
N-MaiDaDieu	Han	IuMien	-0.002703	0.000647	-4.177	690	732	15631
N-MaiDaDieu	Han	Bru	-0.000877	0.000651	-1.348	698	712	15631
N-MaiDaDieu	Han	HtinMal	0.000158	0.000702	0.225	712	709	15631
N-MaiDaDieu	Han	HtinPray	-0.000202	0.000629	-0.321	709	712	15631
N-MaiDaDieu	Han	Soa	-0.000758	0.000625	-1.213	703	715	15631
N-MaiDaDieu	Han	BlackTai	-0.002598	0.000615	-4.226	690	731	15631
N-MaiDaDieu	Han	Kalueang	-0.00116	0.000635	-1.827	699	717	15631
N-MaiDaDieu	Han	LaoIsan	-0.001229	0.000567	-2.167	698	718	15631
N-MaiDaDieu	Han	Laotian	-0.001631	0.000584	-2.793	699	725	15631
N-MaiDaDieu	Han	Nyaw	-0.001532	0.000646	-2.373	698	722	15631
N-MaiDaDieu	Han	Phutai	-0.001403	0.000608	-2.307	700	722	15631
N-MaiDaDieu	Han	Saek	-0.001179	0.000614	-1.921	701	719	15631
N-MaiDaDieu	Han	Mon	-0.001923	0.000535	-3.594	686	716	15631
N-MaiDaDieu	Han	CentralThai	-0.001715	0.000567	-3.027	691	718	15631
N-MaiDaDieu	Han	Thai	-0.002043	0.00061	-3.351	687	719	15631
N-MaiDaDieu	Han	SouthernThai_TK	-0.001556	0.000564	-2.756	688	713	15631
N-MaiDaDieu	Han	SouthernThai_AN	-0.001405	0.000566	-2.481	688	710	15631
N-HonHaiCoTien	Han	Khamu1	-0.001728	0.001034	-1.671	306	318	6850
N-HonHaiCoTien	Han	Khamu2	-0.000924	0.001007	-0.918	310	316	6850
N-HonHaiCoTien	Han	Khamu3	-0.001752	0.001005	-1.743	307	319	6850
N-HonHaiCoTien	Han	Lua1	0.001106	0.001079	1.025	318	311	6850
N-HonHaiCoTien	Han	Lua2	0.000825	0.001231	0.671	318	312	6850
N-HonHaiCoTien	Han	Mlabri	0.001762	0.001415	1.245	320	308	6850
N-HonHaiCoTien	Han	Khamu4	-0.000664	0.001063	-0.625	312	316	6850
N-HonHaiCoTien	Han	Blang	-0.000992	0.001049	-0.946	310	317	6850
N-HonHaiCoTien	Han	Lawa_Western	-0.002652	0.001075	-2.467	304	322	6850
N-HonHaiCoTien	Han	Lawa_Eastern	-0.001862	0.00103	-1.807	306	319	6850
N-HonHaiCoTien	Han	Palaung	-0.003507	0.001069	-3.28	299	323	6850
N-HonHaiCoTien	Han	Khonmueang	-0.003	0.000949	-3.16	303	324	6850
N-HonHaiCoTien	Han	Khuen	-0.002683	0.001023	-2.624	304	322	6850
N-HonHaiCoTien	Han	Lue	-0.002665	0.001015	-2.625	306	324	6850
N-HonHaiCoTien	Han	Phuan	-0.002308	0.000999	-2.311	306	322	6850
N-HonHaiCoTien	Han	Shan	-0.003699	0.001002	-3.692	302	327	6850
N-HonHaiCoTien	Han	Yuan	-0.002514	0.001004	-2.505	305	322	6850
N-HonHaiCoTien	Han	KarenPadaung	-0.001616	0.001075	-1.504	308	319	6850
N-HonHaiCoTien	Han	KarenPwo	-0.001524	0.001068	-1.428	308	319	6850
N-HonHaiCoTien	Han	KarenSkaw	-0.002049	0.001065	-1.924	307	321	6850
N-HonHaiCoTien	Han	Lahu	-0.003157	0.001049	-3.01	303	325	6850
N-HonHaiCoTien	Han	Lisu	-0.003519	0.001073	-3.28	302	326	6850
N-HonHaiCoTien	Han	HmongDaw	-0.003834	0.001056	-3.631	301	327	6850
N-HonHaiCoTien	Han	HmongNjua	-0.00329	0.001137	-2.894	304	327	6850
N-HonHaiCoTien	Han	IuMien	-0.003876	0.001051	-3.687	301	328	6850
N-HonHaiCoTien	Han	Bru	-0.00011	0.001068	-0.103	311	312	6850
N-HonHaiCoTien	Han	HtinMal	0.000103	0.00114	0.09	313	313	6850
N-HonHaiCoTien	Han	HtinPray	-3.4e-05	0.001055	-0.033	314	314	6850
N-HonHaiCoTien	Han	Soa	-0.000431	0.000995	-0.434	313	316	6850
N-HonHaiCoTien	Han	BlackTai	-0.00214	0.001074	-1.993	309	324	6850
N-HonHaiCoTien	Han	Kalueang	-0.002273	0.00103	-2.206	304	320	6850
N-HonHaiCoTien	Han	LaoIsan	-0.001979	0.000945	-2.094	305	319	6850
N-HonHaiCoTien	Han	Laotian	-0.001933	0.000939	-2.059	307	321	6850
N-HonHaiCoTien	Han	Nyaw	-0.00114	0.001029	-1.108	310	317	6850
N-HonHaiCoTien	Han	Phutai	-0.001991	0.001013	-1.965	308	321	6850
N-HonHaiCoTien	Han	Saek	-0.001579	0.001046	-1.51	308	319	6850
N-HonHaiCoTien	Han	Mon	-0.002405	0.000848	-2.837	301	317	6850
N-HonHaiCoTien	Han	CentralThai	-0.002092	0.000936	-2.236	304	319	6850
N-HonHaiCoTien	Han	Thai	-0.001539	0.000963	-1.598	304	315	6850
N-HonHaiCoTien	Han	SouthernThai_TK	-0.001916	0.000894	-2.143	303	316	6850
N-HonHaiCoTien	Han	SouthernThai_AN	-0.001318	0.00092	-1.433	305	314	6850
N-TamPaLing	Han	Khamu1	0.001409	0.000457	3.087	2303	2236	47402
N-TamPaLing	Han	Khamu2	0.001372	0.000444	3.094	2298	2233	47402
N-TamPaLing	Han	Khamu3	0.001271	0.000462	2.753	2300	2240	47402
N-TamPaLing	Han	Lua1	0.002614	0.000498	5.253	2335	2211	47402
N-TamPaLing	Han	Lua2	0.00264	0.000544	4.856	2337	2212	47402
N-TamPaLing	Han	Mlabri	0.002961	0.00066	4.488	2345	2205	47402
N-TamPaLing	Han	Khamu4	0.001421	0.000479	2.964	2306	2238	47402
N-TamPaLing	Han	Blang	0.000602	0.000473	1.272	2281	2253	47402
N-TamPaLing	Han	Lawa_Western	0.00035	0.000476	0.735	2271	2255	47402
N-TamPaLing	Han	Lawa_Eastern	0.000305	0.000461	0.662	2270	2256	47402
N-TamPaLing	Han	Palaung	-0.000917	0.000465	-1.97	2236	2279	47402
N-TamPaLing	Han	Khonmueang	-0.000671	0.000438	-1.533	2254	2286	47402
N-TamPaLing	Han	Khuen	-0.000712	0.000465	-1.53	2255	2289	47402
N-TamPaLing	Han	Lue	-0.000685	0.000467	-1.466	2257	2290	47402
N-TamPaLing	Han	Phuan	-0.000595	0.000464	-1.283	2254	2282	47402
N-TamPaLing	Han	Shan	-0.000555	0.000462	-1.201	2253	2279	47402
N-TamPaLing	Han	Yuan	-0.000249	0.000458	-0.543	2256	2268	47402
N-TamPaLing	Han	KarenPadaung	0.000257	0.000478	0.537	2270	2258	47402
N-TamPaLing	Han	KarenPwo	0.000111	0.000479	0.231	2263	2258	47402
N-TamPaLing	Han	KarenSkaw	-4.2e-05	0.000487	-0.085	2265	2267	47402
N-TamPaLing	Han	Lahu	-0.000246	0.000469	-0.524	2264	2275	47402
N-TamPaLing	Han	Lisu	-0.001216	0.000461	-2.638	2231	2289	47402
N-TamPaLing	Han	HmongDaw	-0.001982	0.000491	-4.038	2221	2315	47402
N-TamPaLing	Han	HmongNjua	-0.002097	0.000512	-4.099	2218	2317	47402
N-TamPaLing	Han	IuMien	-0.001632	0.00048	-3.398	2232	2309	47402
N-TamPaLing	Han	Bru	0.002476	0.000474	5.218	2324	2207	47402
N-TamPaLing	Han	HtinMal	0.002163	0.000511	4.233	2324	2221	47402
N-TamPaLing	Han	HtinPray	0.001793	0.000492	3.643	2315	2230	47402
N-TamPaLing	Han	Soa	0.001854	0.000456	4.064	2313	2225	47402
N-TamPaLing	Han	BlackTai	-0.000663	0.000475	-1.397	2260	2291	47402
N-TamPaLing	Han	Kalueang	0.001324	0.000471	2.814	2299	2236	47402
N-TamPaLing	Han	LaoIsan	0.000727	0.000424	1.714	2280	2245	47402
N-TamPaLing	Han	Laotian	0.000282	0.000427	0.661	2278	2265	47402
N-TamPaLing	Han	Nyaw	0.000994	0.000479	2.076	2296	2249	47402
N-TamPaLing	Han	Phutai	0.000323	0.00046	0.702	2280	2265	47402
N-TamPaLing	Han	Saek	0.000402	0.000472	0.853	2279	2260	47402
N-TamPaLing	Han	Mon	-0.000215	0.000383	-0.561	2227	2237	47402
N-TamPaLing	Han	CentralThai	-0.000193	0.000409	-0.472	2242	2252	47402
N-TamPaLing	Han	Thai	4.1e-05	0.000433	0.095	2246	2244	47402
N-TamPaLing	Han	SouthernThai_TK	5.3e-05	0.000403	0.133	2233	2231	47402
N-TamPaLing	Han	SouthernThai_AN	0.000733	0.000407	1.803	2251	2217	47402
N-TamHang	Han	Khamu1	0.000766	0.000582	1.317	1060	1043	22407
N-TamHang	Han	Khamu2	0.001129	0.000579	1.952	1061	1036	22407
N-TamHang	Han	Khamu3	0.000513	0.00057	0.9	1057	1046	22407
N-TamHang	Han	Lua1	0.001813	0.000617	2.937	1071	1030	22407
N-TamHang	Han	Lua2	0.001832	0.000689	2.658	1068	1027	22407
N-TamHang	Han	Mlabri	0.001916	0.000775	2.472	1070	1027	22407
N-TamHang	Han	Khamu4	0.000696	0.0006	1.159	1060	1045	22407
N-TamHang	Han	Blang	0.000271	0.000558	0.485	1049	1043	22407
N-TamHang	Han	Lawa_Western	0.000496	0.000579	0.855	1056	1045	22407
N-TamHang	Han	Lawa_Eastern	6.4e-05	0.000578	0.111	1046	1044	22407
N-TamHang	Han	Palaung	-0.001186	0.000581	-2.043	1033	1059	22407
N-TamHang	Han	Khonmueang	-0.001203	0.000552	-2.18	1041	1068	22407
N-TamHang	Han	Khuen	-0.001014	0.000594	-1.706	1043	1065	22407
N-TamHang	Han	Lue	-0.001161	0.000584	-1.988	1037	1063	22407
N-TamHang	Han	Phuan	-0.001188	0.000592	-2.009	1038	1065	22407
N-TamHang	Han	Shan	-0.00102	0.000562	-1.817	1038	1061	22407
N-TamHang	Han	Yuan	-0.000637	0.00059	-1.08	1042	1057	22407
N-TamHang	Han	KarenPadaung	-7.9e-05	0.000572	-0.139	1045	1047	22407
N-TamHang	Han	KarenPwo	0.00046	0.000603	0.763	1052	1042	22407
N-TamHang	Han	KarenSkaw	0.000333	0.000596	0.559	1055	1047	22407
N-TamHang	Han	Lahu	-0.00053	0.000583	-0.908	1047	1059	22407
N-TamHang	Han	Lisu	-0.001477	0.000598	-2.471	1032	1065	22407
N-TamHang	Han	HmongDaw	-0.002251	0.000612	-3.678	1027	1077	22407
N-TamHang	Han	HmongNjua	-0.002023	0.000631	-3.207	1031	1077	22407
N-TamHang	Han	IuMien	-0.001951	0.000592	-3.297	1032	1076	22407
N-TamHang	Han	Bru	0.000864	0.000598	1.444	1054	1034	22407
N-TamHang	Han	HtinMal	0.001184	0.000624	1.896	1064	1037	22407
N-TamHang	Han	HtinPray	0.002436	0.000627	3.885	1079	1024	22407
N-TamHang	Han	Soa	0.001604	0.000578	2.774	1067	1031	22407
N-TamHang	Han	BlackTai	-0.001243	0.000612	-2.029	1041	1069	22407
N-TamHang	Han	Kalueang	0.000404	0.000567	0.712	1052	1043	22407
N-TamHang	Han	LaoIsan	0.000265	0.000526	0.504	1050	1044	22407
N-TamHang	Han	Laotian	-0.000235	0.00054	-0.436	1050	1055	22407
N-TamHang	Han	Nyaw	0.00063	0.000592	1.065	1058	1044	22407
N-TamHang	Han	Phutai	0.000184	0.000589	0.312	1055	1051	22407
N-TamHang	Han	Saek	-0.00018	0.000574	-0.314	1049	1053	22407
N-TamHang	Han	Mon	-0.00047	0.000487	-0.965	1030	1040	22407
N-TamHang	Han	CentralThai	-0.000123	0.000512	-0.241	1041	1044	22407
N-TamHang	Han	Thai	-0.000118	0.000545	-0.216	1038	1041	22407
N-TamHang	Han	SouthernThai_TK	-0.000206	0.000498	-0.414	1031	1035	22407
N-TamHang	Han	SouthernThai_AN	-0.000117	0.000508	-0.23	1032	1035	22407
N-Oakaie	Han	Khamu1	-0.001595	0.000886	-1.8	528	545	10696
N-Oakaie	Han	Khamu2	-0.001657	0.000893	-1.855	525	543	10696
N-Oakaie	Han	Khamu3	-0.001973	0.000894	-2.206	526	547	10696
N-Oakaie	Han	Lua1	-0.001694	0.000956	-1.772	526	544	10696
N-Oakaie	Han	Lua2	-0.001626	0.001088	-1.495	527	545	10696
N-Oakaie	Han	Mlabri	-0.00361	0.001179	-3.062	517	556	10696
N-Oakaie	Han	Khamu4	-0.00088	0.000914	-0.963	530	539	10696
N-Oakaie	Han	Blang	-0.001574	0.000879	-1.79	526	543	10696
N-Oakaie	Han	Lawa_Western	-0.002288	0.000919	-2.489	524	548	10696
N-Oakaie	Han	Lawa_Eastern	-0.001564	0.000926	-1.689	526	543	10696
N-Oakaie	Han	Palaung	-0.001824	0.000935	-1.95	525	545	10696
N-Oakaie	Han	Khonmueang	-0.00242	0.00085	-2.846	524	550	10696
N-Oakaie	Han	Khuen	-0.002355	0.000901	-2.614	524	549	10696
N-Oakaie	Han	Lue	-0.002887	0.000953	-3.029	522	553	10696
N-Oakaie	Han	Phuan	-0.001931	0.000926	-2.086	528	549	10696
N-Oakaie	Han	Shan	-0.002273	0.000891	-2.551	523	548	10696
N-Oakaie	Han	Yuan	-0.002633	0.000953	-2.762	525	553	10696
N-Oakaie	Han	KarenPadaung	-0.00078	0.000884	-0.882	535	543	10696
N-Oakaie	Han	KarenPwo	-0.001172	0.000902	-1.299	529	541	10696
N-Oakaie	Han	KarenSkaw	-0.001032	0.000889	-1.161	530	541	10696
N-Oakaie	Han	Lahu	-0.001548	0.000924	-1.676	528	544	10696
N-Oakaie	Han	Lisu	-0.000903	0.000898	-1.005	532	542	10696
N-Oakaie	Han	HmongDaw	-0.002205	0.000966	-2.284	526	550	10696
N-Oakaie	Han	HmongNjua	-0.003093	0.001009	-3.066	521	554	10696
N-Oakaie	Han	IuMien	-0.002537	0.000931	-2.724	526	553	10696
N-Oakaie	Han	Bru	-0.002301	0.000888	-2.592	520	545	10696
N-Oakaie	Han	HtinMal	-0.001694	0.000969	-1.747	528	546	10696
N-Oakaie	Han	HtinPray	-0.001866	0.000967	-1.93	526	546	10696
N-Oakaie	Han	Soa	-0.002082	0.00089	-2.341	523	545	10696
N-Oakaie	Han	BlackTai	-0.002104	0.000923	-2.278	526	549	10696
N-Oakaie	Han	Kalueang	-0.002302	0.000877	-2.624	521	546	10696
N-Oakaie	Han	LaoIsan	-0.001985	0.000834	-2.379	525	546	10696
N-Oakaie	Han	Laotian	-0.002292	0.00084	-2.727	525	549	10696
N-Oakaie	Han	Nyaw	-0.002061	0.000906	-2.275	526	548	10696
N-Oakaie	Han	Phutai	-0.001764	0.000876	-2.012	528	547	10696
N-Oakaie	Han	Saek	-0.001469	0.000927	-1.586	527	543	10696
N-Oakaie	Han	Mon	-0.001606	0.000748	-2.146	520	537	10696
N-Oakaie	Han	CentralThai	-0.001618	0.000787	-2.057	523	541	10696
N-Oakaie	Han	Thai	-0.002133	0.000856	-2.492	520	543	10696
N-Oakaie	Han	SouthernThai_TK	-0.002413	0.000785	-3.074	514	539	10696
N-Oakaie	Han	SouthernThai_AN	-0.001919	0.000779	-2.462	517	538	10696
N-LoyangUjungCave	Han	Khamu1	-0.000572	0.000881	-0.649	400	405	8541
N-LoyangUjungCave	Han	Khamu2	-0.000262	0.000902	-0.29	400	403	8541
N-LoyangUjungCave	Han	Khamu3	-0.000909	0.000879	-1.034	398	405	8541
N-LoyangUjungCave	Han	Lua1	0.00029	0.000948	0.306	404	402	8541
N-LoyangUjungCave	Han	Lua2	7e-06	0.001052	0.007	401	401	8541
N-LoyangUjungCave	Han	Mlabri	0.001438	0.001203	1.196	409	397	8541
N-LoyangUjungCave	Han	Khamu4	-0.000949	0.000937	-1.013	400	408	8541
N-LoyangUjungCave	Han	Blang	-0.001299	0.000914	-1.421	396	407	8541
N-LoyangUjungCave	Han	Lawa_Western	-0.001056	0.000958	-1.103	396	405	8541
N-LoyangUjungCave	Han	Lawa_Eastern	-0.001092	0.000891	-1.226	397	406	8541
N-LoyangUjungCave	Han	Palaung	-0.002335	0.000936	-2.493	389	409	8541
N-LoyangUjungCave	Han	Khonmueang	-0.002042	0.00086	-2.375	394	411	8541
N-LoyangUjungCave	Han	Khuen	-0.002846	0.000931	-3.058	390	415	8541
N-LoyangUjungCave	Han	Lue	-0.001344	0.000961	-1.398	396	408	8541
N-LoyangUjungCave	Han	Phuan	-0.002479	0.000936	-2.649	392	413	8541
N-LoyangUjungCave	Han	Shan	-0.002278	0.000884	-2.577	393	412	8541
N-LoyangUjungCave	Han	Yuan	-0.001803	0.000938	-1.922	395	410	8541
N-LoyangUjungCave	Han	KarenPadaung	-0.001319	0.000918	-1.436	395	406	8541
N-LoyangUjungCave	Han	KarenPwo	-0.001933	0.000925	-2.088	391	408	8541
N-LoyangUjungCave	Han	KarenSkaw	-0.002043	0.000903	-2.264	392	409	8541
N-LoyangUjungCave	Han	Lahu	-0.002777	0.000927	-2.996	390	413	8541
N-LoyangUjungCave	Han	Lisu	-0.003226	0.000929	-3.472	387	415	8541
N-LoyangUjungCave	Han	HmongDaw	-0.00233	0.000987	-2.36	396	416	8541
N-LoyangUjungCave	Han	HmongNjua	-0.00255	0.001029	-2.478	393	415	8541
N-LoyangUjungCave	Han	IuMien	-0.002903	0.000957	-3.033	392	416	8541
N-LoyangUjungCave	Han	Bru	0.000181	0.000927	0.195	402	401	8541
N-LoyangUjungCave	Han	HtinMal	-0.001076	0.001003	-1.072	398	407	8541
N-LoyangUjungCave	Han	HtinPray	-0.000389	0.00094	-0.414	400	403	8541
N-LoyangUjungCave	Han	Soa	0.000473	0.000914	0.518	406	402	8541
N-LoyangUjungCave	Han	BlackTai	-0.002641	0.00096	-2.752	392	414	8541
N-LoyangUjungCave	Han	Kalueang	-0.000246	0.000918	-0.268	402	404	8541
N-LoyangUjungCave	Han	LaoIsan	-0.00122	0.000838	-1.456	395	405	8541
N-LoyangUjungCave	Han	Laotian	-0.001717	0.000847	-2.027	395	410	8541
N-LoyangUjungCave	Han	Nyaw	-0.00078	0.000926	-0.842	399	406	8541
N-LoyangUjungCave	Han	Phutai	-0.001478	0.000928	-1.592	398	411	8541
N-LoyangUjungCave	Han	Saek	-0.002126	0.000926	-2.295	393	411	8541
N-LoyangUjungCave	Han	Mon	-0.001641	0.000777	-2.112	389	403	8541
N-LoyangUjungCave	Han	CentralThai	-0.000942	0.000811	-1.161	396	404	8541
N-LoyangUjungCave	Han	Thai	-0.001486	0.000864	-1.72	392	405	8541
N-LoyangUjungCave	Han	SouthernThai_TK	-0.0013	0.000816	-1.594	390	401	8541
N-LoyangUjungCave	Han	SouthernThai_AN	-8.4e-05	0.000811	-0.104	397	397	8541
BA-NuiNap	Han	Khamu1	-0.000751	0.000377	-1.99	1968	1999	41885
BA-NuiNap	Han	Khamu2	-0.000304	0.000388	-0.783	1974	1987	41885
BA-NuiNap	Han	Khamu3	-0.000186	0.000392	-0.474	1982	1989	41885
BA-NuiNap	Han	Lua1	0.000491	0.000402	1.221	1994	1973	41885
BA-NuiNap	Han	Lua2	2.3e-05	0.000463	0.051	1984	1983	41885
BA-NuiNap	Han	Mlabri	0.000823	0.000527	1.56	2010	1975	41885
BA-NuiNap	Han	Khamu4	-9.9e-05	0.000398	-0.249	1983	1987	41885
BA-NuiNap	Han	Blang	-0.000462	0.000396	-1.166	1972	1992	41885
BA-NuiNap	Han	Lawa_Western	-0.001049	0.000417	-2.518	1962	2006	41885
BA-NuiNap	Han	Lawa_Eastern	-0.000448	0.000385	-1.162	1973	1991	41885
BA-NuiNap	Han	Palaung	-0.0016	0.000402	-3.984	1946	2014	41885
BA-NuiNap	Han	Khonmueang	-0.000776	0.000365	-2.127	1975	2007	41885
BA-NuiNap	Han	Khuen	-0.000707	0.00041	-1.723	1978	2008	41885
BA-NuiNap	Han	Lue	-0.000723	0.000406	-1.78	1979	2009	41885
BA-NuiNap	Han	Phuan	-0.000583	0.000406	-1.436	1978	2003	41885
BA-NuiNap	Han	Shan	-0.001067	0.000384	-2.779	1960	2005	41885
BA-NuiNap	Han	Yuan	-0.000501	0.000403	-1.242	1978	1999	41885
BA-NuiNap	Han	KarenPadaung	-0.000935	0.000394	-2.376	1962	2001	41885
BA-NuiNap	Han	KarenPwo	-0.000542	0.00041	-1.324	1968	1990	41885
BA-NuiNap	Han	KarenSkaw	-0.000892	0.00041	-2.177	1965	2002	41885
BA-NuiNap	Han	Lahu	-0.000986	0.000404	-2.44	1967	2008	41885
BA-NuiNap	Han	Lisu	-0.001291	0.000406	-3.183	1956	2011	41885
BA-NuiNap	Han	HmongDaw	-0.001712	0.000405	-4.229	1956	2027	41885
BA-NuiNap	Han	HmongNjua	-0.001432	0.000441	-3.246	1965	2025	41885
BA-NuiNap	Han	IuMien	-0.001224	0.000407	-3.008	1969	2020	41885
BA-NuiNap	Han	Bru	0.000247	0.000409	0.605	1985	1974	41885
BA-NuiNap	Han	HtinMal	0.000177	0.000424	0.418	1987	1980	41885
BA-NuiNap	Han	HtinPray	-0.000122	0.000405	-0.3	1981	1987	41885
BA-NuiNap	Han	Soa	0.000169	0.000391	0.431	1986	1979	41885
BA-NuiNap	Han	BlackTai	-0.000778	0.000397	-1.959	1980	2013	41885
BA-NuiNap	Han	Kalueang	-0.000431	0.000393	-1.098	1970	1988	41885
BA-NuiNap	Han	LaoIsan	-0.000185	0.000364	-0.507	1978	1985	41885
BA-NuiNap	Han	Laotian	-0.000596	0.000356	-1.675	1978	2003	41885
BA-NuiNap	Han	Nyaw	-0.000445	0.000396	-1.125	1978	1996	41885
BA-NuiNap	Han	Phutai	-0.000312	0.000392	-0.796	1985	1998	41885
BA-NuiNap	Han	Saek	-0.000545	0.000387	-1.409	1977	2000	41885
BA-NuiNap	Han	Mon	-0.000848	0.000323	-2.626	1938	1973	41885
BA-NuiNap	Han	CentralThai	-0.000791	0.000347	-2.277	1953	1986	41885
BA-NuiNap	Han	Thai	-0.000722	0.000355	-2.032	1955	1985	41885
BA-NuiNap	Han	SouthernThai_TK	-0.000501	0.000331	-1.514	1944	1965	41885
BA-NuiNap	Han	SouthernThai_AN	-0.000377	0.000335	-1.125	1948	1964	41885
IA-VatKomnou	Han	Khamu1	-0.000572	0.001584	-0.362	148	150	2947
IA-VatKomnou	Han	Khamu2	-0.000639	0.001597	-0.4	148	150	2947
IA-VatKomnou	Han	Khamu3	-0.000105	0.001636	-0.064	149	149	2947
IA-VatKomnou	Han	Lua1	0.002497	0.001781	1.402	152	145	2947
IA-VatKomnou	Han	Lua2	0.000877	0.001939	0.452	151	148	2947
IA-VatKomnou	Han	Mlabri	0.00012	0.002288	0.053	151	150	2947
IA-VatKomnou	Han	Khamu4	-0.000571	0.001686	-0.339	149	150	2947
IA-VatKomnou	Han	Blang	-0.001991	0.001684	-1.183	147	153	2947
IA-VatKomnou	Han	Lawa_Western	-0.001667	0.001666	-1	146	151	2947
IA-VatKomnou	Han	Lawa_Eastern	-0.001432	0.001657	-0.864	147	151	2947
IA-VatKomnou	Han	Palaung	-0.003101	0.001716	-1.807	144	153	2947
IA-VatKomnou	Han	Khonmueang	-0.001922	0.001502	-1.279	146	151	2947
IA-VatKomnou	Han	Khuen	-0.002503	0.001645	-1.522	144	152	2947
IA-VatKomnou	Han	Lue	-0.00195	0.001748	-1.116	147	152	2947
IA-VatKomnou	Han	Phuan	-0.001536	0.001642	-0.935	146	150	2947
IA-VatKomnou	Han	Shan	-0.002894	0.001607	-1.801	144	152	2947
IA-VatKomnou	Han	Yuan	-0.00145	0.001658	-0.875	147	151	2947
IA-VatKomnou	Han	KarenPadaung	-0.002093	0.001693	-1.236	146	152	2947
IA-VatKomnou	Han	KarenPwo	-0.001426	0.001666	-0.856	146	151	2947
IA-VatKomnou	Han	KarenSkaw	-0.001598	0.001744	-0.916	147	152	2947
IA-VatKomnou	Han	Lahu	-0.00159	0.001654	-0.961	146	151	2947
IA-VatKomnou	Han	Lisu	-0.002298	0.001709	-1.345	146	152	2947
IA-VatKomnou	Han	HmongDaw	-0.002698	0.001724	-1.565	144	152	2947
IA-VatKomnou	Han	HmongNjua	-0.002983	0.001823	-1.636	144	153	2947
IA-VatKomnou	Han	IuMien	-0.002106	0.001665	-1.265	146	152	2947
IA-VatKomnou	Han	Bru	-0.000141	0.001769	-0.08	149	149	2947
IA-VatKomnou	Han	HtinMal	-0.000837	0.001805	-0.464	147	149	2947
IA-VatKomnou	Han	HtinPray	0.001859	0.001697	1.095	152	147	2947
IA-VatKomnou	Han	Soa	-0.001092	0.001581	-0.691	147	150	2947
IA-VatKomnou	Han	BlackTai	-0.003326	0.001684	-1.976	143	153	2947
IA-VatKomnou	Han	Kalueang	0.000289	0.001628	0.177	149	148	2947
IA-VatKomnou	Han	LaoIsan	-0.000648	0.001507	-0.43	147	149	2947
IA-VatKomnou	Han	Laotian	-0.002204	0.001538	-1.433	145	152	2947
IA-VatKomnou	Han	Nyaw	-0.001527	0.001662	-0.919	146	151	2947
IA-VatKomnou	Han	Phutai	-0.001457	0.00163	-0.894	147	152	2947
IA-VatKomnou	Han	Saek	-0.00198	0.001592	-1.244	145	150	2947
IA-VatKomnou	Han	Mon	-0.001786	0.00138	-1.295	144	149	2947
IA-VatKomnou	Han	CentralThai	-0.001726	0.001437	-1.201	145	150	2947
IA-VatKomnou	Han	Thai	-0.001723	0.001506	-1.144	145	150	2947
IA-VatKomnou	Han	SouthernThai_TK	-0.001442	0.001393	-1.035	144	149	2947
IA-VatKomnou	Han	SouthernThai_AN	-0.002887	0.001392	-2.073	141	150	2947
IA-LongLongRak	Han	Khamu1	-0.00088	0.000407	-2.164	1829	1864	39863
IA-LongLongRak	Han	Khamu2	-0.000502	0.000402	-1.25	1836	1856	39863
IA-LongLongRak	Han	Khamu3	-0.00089	0.000406	-2.194	1830	1866	39863
IA-LongLongRak	Han	Lua1	-0.000316	0.000434	-0.728	1842	1855	39863
IA-LongLongRak	Han	Lua2	9.3e-05	0.000492	0.189	1851	1847	39863
IA-LongLongRak	Han	Mlabri	8.2e-05	0.000557	0.148	1853	1849	39863
IA-LongLongRak	Han	Khamu4	-0.000312	0.000419	-0.746	1843	1856	39863
IA-LongLongRak	Han	Blang	-0.000933	0.000415	-2.251	1826	1863	39863
IA-LongLongRak	Han	Lawa_Western	-0.00083	0.00043	-1.93	1825	1858	39863
IA-LongLongRak	Han	Lawa_Eastern	-0.001309	0.000415	-3.155	1819	1871	39863
IA-LongLongRak	Han	Palaung	-0.0018	0.000438	-4.108	1806	1878	39863
IA-LongLongRak	Han	Khonmueang	-0.00178	0.000399	-4.461	1817	1888	39863
IA-LongLongRak	Han	Khuen	-0.00177	0.000424	-4.174	1820	1890	39863
IA-LongLongRak	Han	Lue	-0.001637	0.00041	-3.993	1823	1888	39863
IA-LongLongRak	Han	Phuan	-0.001757	0.000423	-4.152	1817	1887	39863
IA-LongLongRak	Han	Shan	-0.001193	0.000406	-2.936	1824	1872	39863
IA-LongLongRak	Han	Yuan	-0.00177	0.000418	-4.239	1813	1884	39863
IA-LongLongRak	Han	KarenPadaung	-0.00068	0.000422	-1.612	1831	1858	39863
IA-LongLongRak	Han	KarenPwo	-0.000792	0.000426	-1.86	1825	1856	39863
IA-LongLongRak	Han	KarenSkaw	-0.000792	0.000425	-1.861	1830	1861	39863
IA-LongLongRak	Han	Lahu	-0.001567	0.000423	-3.7	1817	1879	39863
IA-LongLongRak	Han	Lisu	-0.001378	0.000421	-3.273	1821	1876	39863
IA-LongLongRak	Han	HmongDaw	-0.002049	0.000457	-4.482	1814	1895	39863
IA-LongLongRak	Han	HmongNjua	-0.002187	0.00047	-4.654	1815	1902	39863
IA-LongLongRak	Han	IuMien	-0.002138	0.000433	-4.938	1812	1897	39863
IA-LongLongRak	Han	Bru	-0.000432	0.000437	-0.987	1832	1849	39863
IA-LongLongRak	Han	HtinMal	-0.000635	0.000449	-1.416	1834	1859	39863
IA-LongLongRak	Han	HtinPray	-3e-05	0.000423	-0.072	1847	1848	39863
IA-LongLongRak	Han	Soa	-0.000341	0.000404	-0.845	1839	1853	39863
IA-LongLongRak	Han	BlackTai	-0.002193	0.000439	-4.998	1812	1899	39863
IA-LongLongRak	Han	Kalueang	-0.000618	0.00042	-1.47	1835	1859	39863
IA-LongLongRak	Han	LaoIsan	-0.001111	0.00038	-2.922	1822	1866	39863
IA-LongLongRak	Han	Laotian	-0.001432	0.000384	-3.735	1823	1880	39863
IA-LongLongRak	Han	Nyaw	-0.000912	0.000416	-2.194	1834	1871	39863
IA-LongLongRak	Han	Phutai	-0.001261	0.000413	-3.052	1828	1878	39863
IA-LongLongRak	Han	Saek	-0.001261	0.000432	-2.916	1827	1878	39863
IA-LongLongRak	Han	Mon	-0.001315	0.000355	-3.699	1795	1847	39863
IA-LongLongRak	Han	CentralThai	-0.001143	0.00037	-3.091	1811	1857	39863
IA-LongLongRak	Han	Thai	-0.001453	0.000396	-3.666	1804	1862	39863
IA-LongLongRak	Han	SouthernThai_TK	-0.001076	0.000354	-3.04	1797	1840	39863
IA-LongLongRak	Han	SouthernThai_AN	-0.000924	0.000358	-2.578	1803	1839	39863
Hi-HonHaiCoTien	Han	Khamu1	-0.000793	0.000751	-1.055	689	701	14692
Hi-HonHaiCoTien	Han	Khamu2	-0.000348	0.000733	-0.475	692	697	14692
Hi-HonHaiCoTien	Han	Khamu3	-0.000816	0.000762	-1.071	688	700	14692
Hi-HonHaiCoTien	Han	Lua1	-0.000297	0.000787	-0.377	691	695	14692
Hi-HonHaiCoTien	Han	Lua2	-0.000183	0.000871	-0.21	690	693	14692
Hi-HonHaiCoTien	Han	Mlabri	-0.001574	0.001008	-1.562	682	705	14692
Hi-HonHaiCoTien	Han	Khamu4	-0.000618	0.000743	-0.831	689	699	14692
Hi-HonHaiCoTien	Han	Blang	-0.001376	0.000743	-1.853	683	704	14692
Hi-HonHaiCoTien	Han	Lawa_Western	-0.001214	0.000773	-1.57	684	702	14692
Hi-HonHaiCoTien	Han	Lawa_Eastern	-0.001671	0.000725	-2.304	680	704	14692
Hi-HonHaiCoTien	Han	Palaung	-0.001559	0.00075	-2.079	677	700	14692
Hi-HonHaiCoTien	Han	Khonmueang	-0.001297	0.000684	-1.895	684	703	14692
Hi-HonHaiCoTien	Han	Khuen	2.7e-05	0.000772	0.035	697	696	14692
Hi-HonHaiCoTien	Han	Lue	-0.000925	0.00077	-1.202	690	704	14692
Hi-HonHaiCoTien	Han	Phuan	-0.001063	0.000741	-1.435	687	703	14692
Hi-HonHaiCoTien	Han	Shan	-0.001599	0.000718	-2.227	681	705	14692
Hi-HonHaiCoTien	Han	Yuan	-0.000677	0.000759	-0.892	690	700	14692
Hi-HonHaiCoTien	Han	KarenPadaung	-0.001333	0.000765	-1.743	681	701	14692
Hi-HonHaiCoTien	Han	KarenPwo	-0.001572	0.000745	-2.11	679	702	14692
Hi-HonHaiCoTien	Han	KarenSkaw	-0.001741	0.000747	-2.331	678	704	14692
Hi-HonHaiCoTien	Han	Lahu	-0.001715	0.000759	-2.26	682	707	14692
Hi-HonHaiCoTien	Han	Lisu	-0.001401	0.000757	-1.85	683	703	14692
Hi-HonHaiCoTien	Han	HmongDaw	-0.000999	0.000784	-1.274	688	702	14692
Hi-HonHaiCoTien	Han	HmongNjua	-0.001229	0.000846	-1.453	688	706	14692
Hi-HonHaiCoTien	Han	IuMien	-0.000918	0.000758	-1.21	688	702	14692
Hi-HonHaiCoTien	Han	Bru	-0.000226	0.000786	-0.287	691	694	14692
Hi-HonHaiCoTien	Han	HtinMal	-0.00029	0.000832	-0.348	691	695	14692
Hi-HonHaiCoTien	Han	HtinPray	9.5e-05	0.000758	0.126	695	694	14692
Hi-HonHaiCoTien	Han	Soa	-0.000175	0.000761	-0.23	692	695	14692
Hi-HonHaiCoTien	Han	BlackTai	-0.001512	0.000796	-1.9	687	709	14692
Hi-HonHaiCoTien	Han	Kalueang	0.000292	0.000749	0.39	696	692	14692
Hi-HonHaiCoTien	Han	LaoIsan	-0.001023	0.000683	-1.499	684	699	14692
Hi-HonHaiCoTien	Han	Laotian	-0.00096	0.00072	-1.335	689	703	14692
Hi-HonHaiCoTien	Han	Nyaw	-0.000616	0.000768	-0.801	689	698	14692
Hi-HonHaiCoTien	Han	Phutai	-0.000446	0.000743	-0.6	693	700	14692
Hi-HonHaiCoTien	Han	Saek	-0.000544	0.000756	-0.719	690	698	14692
Hi-HonHaiCoTien	Han	Mon	-0.001115	0.000637	-1.751	676	692	14692
Hi-HonHaiCoTien	Han	CentralThai	-0.000882	0.000684	-1.288	682	695	14692
Hi-HonHaiCoTien	Han	Thai	-0.000638	0.000727	-0.878	684	693	14692
Hi-HonHaiCoTien	Han	SouthernThai_TK	-0.000679	0.000651	-1.043	678	688	14692
Hi-HonHaiCoTien	Han	SouthernThai_AN	-0.000864	0.00067	-1.289	676	689	14692
Hi-SupuHujung	Han	Khamu1	-0.000275	0.000877	-0.313	436	439	9271
Hi-SupuHujung	Han	Khamu2	0.000181	0.000879	0.206	438	436	9271
Hi-SupuHujung	Han	Khamu3	0.000401	0.000868	0.462	440	436	9271
Hi-SupuHujung	Han	Lua1	-3.4e-05	0.000972	-0.035	438	438	9271
Hi-SupuHujung	Han	Lua2	-0.000692	0.00111	-0.624	435	441	9271
Hi-SupuHujung	Han	Mlabri	0.001252	0.001216	1.03	448	436	9271
Hi-SupuHujung	Han	Khamu4	-0.000233	0.000905	-0.258	438	440	9271
Hi-SupuHujung	Han	Blang	-0.001075	0.00087	-1.236	430	440	9271
Hi-SupuHujung	Han	Lawa_Western	-0.001194	0.000933	-1.279	431	442	9271
Hi-SupuHujung	Han	Lawa_Eastern	-0.001673	0.000902	-1.855	429	444	9271
Hi-SupuHujung	Han	Palaung	-0.001117	0.000901	-1.24	431	441	9271
Hi-SupuHujung	Han	Khonmueang	-0.000563	0.00084	-0.67	437	442	9271
Hi-SupuHujung	Han	Khuen	-7.5e-05	0.00087	-0.087	438	439	9271
Hi-SupuHujung	Han	Lue	-0.000216	0.000923	-0.234	438	440	9271
Hi-SupuHujung	Han	Phuan	-0.000291	0.000938	-0.31	437	440	9271
Hi-SupuHujung	Han	Shan	-0.001282	0.000878	-1.46	431	443	9271
Hi-SupuHujung	Han	Yuan	-0.000399	0.000892	-0.447	435	439	9271
Hi-SupuHujung	Han	KarenPadaung	-0.001819	0.000901	-2.019	427	444	9271
Hi-SupuHujung	Han	KarenPwo	-0.000299	0.000944	-0.317	437	440	9271
Hi-SupuHujung	Han	KarenSkaw	-0.001351	0.000886	-1.524	431	444	9271
Hi-SupuHujung	Han	Lahu	-0.000823	0.000922	-0.893	434	442	9271
Hi-SupuHujung	Han	Lisu	-0.001534	0.000885	-1.733	429	443	9271
Hi-SupuHujung	Han	HmongDaw	-0.001289	0.000966	-1.335	432	444	9271
Hi-SupuHujung	Han	HmongNjua	-0.001662	0.00099	-1.678	433	448	9271
Hi-SupuHujung	Han	IuMien	-0.000895	0.000906	-0.988	434	442	9271
Hi-SupuHujung	Han	Bru	0.000142	0.000912	0.155	437	436	9271
Hi-SupuHujung	Han	HtinMal	0.000318	0.000972	0.328	440	437	9271
Hi-SupuHujung	Han	HtinPray	-1.4e-05	0.000921	-0.015	438	438	9271
Hi-SupuHujung	Han	Soa	0.000112	0.000922	0.121	439	438	9271
Hi-SupuHujung	Han	BlackTai	-0.000828	0.000902	-0.917	436	444	9271
Hi-SupuHujung	Han	Kalueang	-0.000329	0.000904	-0.364	437	440	9271
Hi-SupuHujung	Han	LaoIsan	-0.000215	0.00082	-0.263	436	438	9271
Hi-SupuHujung	Han	Laotian	-0.000544	0.000819	-0.665	436	441	9271
Hi-SupuHujung	Han	Nyaw	8.7e-05	0.000871	0.1	438	437	9271
Hi-SupuHujung	Han	Phutai	-0.000439	0.000895	-0.491	438	442	9271
Hi-SupuHujung	Han	Saek	-0.000413	0.000895	-0.462	436	440	9271
Hi-SupuHujung	Han	Mon	-0.000622	0.000733	-0.848	429	435	9271
Hi-SupuHujung	Han	CentralThai	-0.000916	0.000785	-1.166	429	438	9271
Hi-SupuHujung	Han	Thai	-0.001187	0.000839	-1.415	430	441	9271
Hi-SupuHujung	Han	SouthernThai_TK	-0.000667	0.000799	-0.834	428	434	9271
Hi-SupuHujung	Han	SouthernThai_AN	0.000905	0.000774	1.169	436	428	9271
Hi-Kinabatagan	Han	Khamu1	-0.000174	0.000548	-0.318	1262	1267	27118
Hi-Kinabatagan	Han	Khamu2	0.000225	0.000533	0.422	1267	1261	27118
Hi-Kinabatagan	Han	Khamu3	0.000161	0.000533	0.303	1268	1263	27118
Hi-Kinabatagan	Han	Lua1	6e-06	0.000593	0.01	1261	1261	27118
Hi-Kinabatagan	Han	Lua2	0.000241	0.00066	0.365	1264	1257	27118
Hi-Kinabatagan	Han	Mlabri	-0.00049	0.000748	-0.655	1254	1268	27118
Hi-Kinabatagan	Han	Khamu4	-0.000348	0.00056	-0.621	1259	1268	27118
Hi-Kinabatagan	Han	Blang	-0.000531	0.000543	-0.979	1253	1268	27118
Hi-Kinabatagan	Han	Lawa_Western	-0.000473	0.000581	-0.815	1255	1268	27118
Hi-Kinabatagan	Han	Lawa_Eastern	-0.000539	0.000544	-0.991	1252	1267	27118
Hi-Kinabatagan	Han	Palaung	-0.001327	0.000554	-2.395	1241	1277	27118
Hi-Kinabatagan	Han	Khonmueang	-0.000504	0.000536	-0.94	1262	1276	27118
Hi-Kinabatagan	Han	Khuen	-0.00026	0.000569	-0.457	1267	1274	27118
Hi-Kinabatagan	Han	Lue	-0.000573	0.000564	-1.015	1265	1280	27118
Hi-Kinabatagan	Han	Phuan	-0.000216	0.000559	-0.386	1264	1270	27118
Hi-Kinabatagan	Han	Shan	-0.000762	0.00054	-1.412	1251	1272	27118
Hi-Kinabatagan	Han	Yuan	-0.000674	0.000566	-1.191	1257	1276	27118
Hi-Kinabatagan	Han	KarenPadaung	-0.000868	0.000554	-1.567	1247	1271	27118
Hi-Kinabatagan	Han	KarenPwo	-1.5e-05	0.000561	-0.028	1259	1259	27118
Hi-Kinabatagan	Han	KarenSkaw	-0.000522	0.000551	-0.947	1255	1269	27118
Hi-Kinabatagan	Han	Lahu	-0.000642	0.000541	-1.187	1256	1273	27118
Hi-Kinabatagan	Han	Lisu	-0.001592	0.000534	-2.983	1242	1285	27118
Hi-Kinabatagan	Han	HmongDaw	-0.001166	0.000601	-1.941	1251	1282	27118
Hi-Kinabatagan	Han	HmongNjua	-0.001513	0.00062	-2.439	1250	1291	27118
Hi-Kinabatagan	Han	IuMien	-0.000778	0.000558	-1.394	1262	1283	27118
Hi-Kinabatagan	Han	Bru	0.000196	0.00056	0.349	1261	1256	27118
Hi-Kinabatagan	Han	HtinMal	0.000657	0.000583	1.127	1270	1252	27118
Hi-Kinabatagan	Han	HtinPray	0.000455	0.000598	0.761	1274	1261	27118
Hi-Kinabatagan	Han	Soa	0.000654	0.000538	1.216	1271	1253	27118
Hi-Kinabatagan	Han	BlackTai	-0.00023	0.000577	-0.399	1270	1276	27118
Hi-Kinabatagan	Han	Kalueang	6.1e-05	0.000557	0.109	1267	1265	27118
Hi-Kinabatagan	Han	LaoIsan	0.000261	0.000505	0.516	1266	1259	27118
Hi-Kinabatagan	Han	Laotian	-0.00041	0.000507	-0.808	1261	1272	27118
Hi-Kinabatagan	Han	Nyaw	-0.000213	0.000548	-0.389	1261	1267	27118
Hi-Kinabatagan	Han	Phutai	-6.1e-05	0.000538	-0.114	1267	1269	27118
Hi-Kinabatagan	Han	Saek	-0.000335	0.000554	-0.605	1262	1271	27118
Hi-Kinabatagan	Han	Mon	-0.00059	0.00046	-1.283	1238	1254	27118
Hi-Kinabatagan	Han	CentralThai	-0.000153	0.000484	-0.316	1251	1255	27118
Hi-Kinabatagan	Han	Thai	-0.000142	0.000526	-0.27	1253	1256	27118
Hi-Kinabatagan	Han	SouthernThai_TK	-0.000236	0.000476	-0.496	1241	1247	27118
Hi-Kinabatagan	Han	SouthernThai_AN	0.000626	0.000478	1.31	1255	1238	27118
